# Supplementary material for: Final Destination? Pinpointing Hyella disjuncta sp. nov. PCC 6712 (Cyanobacteria) Based on Taxonomic Aspects, Multicellularity, Nitrogen Fixation and Biosynthetic Gene Clusters
Source: Life (Basel). 2021 Sep 3;11(9):916. doi: 10.3390/life11090916 (PMC8472315; doi:10.3390/life11090916)
Supplement: Supplementary file 1 [file life-11-00916-s001.zip]

Archive with 1 entries (1 files):
- life-1336568-supplementary.xlsx
