# Supplementary material for: Final Destination? Pinpointing Hyella disjuncta sp. nov. PCC 6712 (Cyanobacteria) Based on Taxonomic Aspects, Multicellularity, Nitrogen Fixation and Biosynthetic Gene Clusters
Source: Life (Basel). 2021 Sep 3;11(9):916. doi: 10.3390/life11090916 (PMC8472315; doi:10.3390/life11090916)
Supplement: Supplementary file 1 [file life-11-00916-s001.zip › life-1336568-supplementary.xlsx]

## Sheet: Table S1
Table S1： AntiSMASH Summary Hits
Information obtained with AntiSMASH
Region	Type	From	To	Most similar known cluster	Cluster type of most similiar known cluster	Similarity
Region 3.1	terpene	143.068	162.513
Region 3.2	lanthipeptide-class-v	431.338	471.44
Region 3.3	T1PKS	923.295	964.279	bartolosides E / bartolosides F / bartolosides G / bartolosides H / bartolosides I / bartolosides J / bartolosides K	Other	0.3
Region 3.4	NRPS,T1PKS	1,019,323	1,094,907	nostophycin	NRP + Polyketide	0.27
Region 3.5	lanthipeptide-class-v	1,188,218	1,229,977
Region 3.6	NRPS-like,T1PKS,NRPS	2,105,479	2,160,579
Region 3.7	lanthipeptide-class-ii	2,332,594	2,355,848
Region 3.8	T3PKS,terpene	2,605,208	2,646,434
Region 3.9	NRPS-like,T1PKS,betalactone	2,767,455	2,814,030	1-heptadecene	Polyketide:Modular type I	1
Region 3.10	T1PKS	2,976,332	3,023,451
Region 3.11	terpene	3,470,922	3,491,746
Region 3.12	T1PKS,NRPS-like,betalactone	4,665,056	4,713,371
Region 3.13	lanthipeptide-class-v	5,615,711	5,644,658

## Sheet: Table S2
Table S2: ARTS Core Summary Hits
Information obtained with the Antibiotic Resistant Target Seeker (ARTS) tool:
Summary table of the core (essential) genes identified with the ARTS criteria Hits: Duplication, BGC proximity, Phylogeny/HGT and resistance model.
Core_gene	Description	Function	Duplication	BGC_Proximity	Phylogeny	Known_target	[Hits_listed]
TIGR00133	gatB: aspartyl/glutamyl-tRNA(Asn/Gln) amidotransferase, B subunit	Protein synthesis	No	No	No	No	[Chroococcidiopsis sp. PCC 6712 Ga0438089_03, whole genome shotgun sequence|-|aspartyl-tRNA(Asn)/glutamyl-tRNA(Gln) amidotransferase subunit B|loc|417681 419196 1 # ID=3_495|Type=CDS|transl_table=11]
TIGR00132	gatA: aspartyl/glutamyl-tRNA(Asn/Gln) amidotransferase, A subunit	Protein synthesis	No	No	No	No	[Chroococcidiopsis sp. PCC 6712 Ga0438089_03, whole genome shotgun sequence|-|aspartyl-tRNA(Asn)/glutamyl-tRNA(Gln) amidotransferase subunit A|loc|4663170 4664652 -1 # ID=3_4423|Type=CDS|transl_table=11]
TIGR00135	gatC: aspartyl/glutamyl-tRNA(Asn/Gln) amidotransferase, C subunit	Protein synthesis	No	No	No	No	[Chroococcidiopsis sp. PCC 6712 Ga0438089_03, whole genome shotgun sequence|-|aspartyl-tRNA(Asn)/glutamyl-tRNA(Gln) amidotransferase subunit C|loc|4619739 4620036 -1 # ID=3_4382|Type=CDS|transl_table=11]
TIGR00138	rsmG_gidB: 16S rRNA (guanine(527)-N(7))-methyltransferase RsmG	Protein synthesis	No	No	No	No	[Chroococcidiopsis sp. PCC 6712 Ga0438089_03, whole genome shotgun sequence|-|16S rRNA (guanine527-N7)-methyltransferase|loc|2204762 2205530 1 # ID=3_2096|Type=CDS|transl_table=11]
TIGR01448	recD_rel: helicase, RecD/TraA family	Unknown function	No	Yes	No	No	[Chroococcidiopsis sp. PCC 6712 Ga0438089_03, whole genome shotgun sequence|-|exodeoxyribonuclease V alpha subunit|loc|3581752 3583963 -1 # ID=3_3389|Type=CDS|transl_table=11]
TIGR00761	argB: acetylglutamate kinase	Amino acid biosynthesis	No	No	Yes	No	[Chroococcidiopsis sp. PCC 6712 Ga0438089_03, whole genome shotgun sequence|-|acetylglutamate kinase|loc|1154464 1155361 1 # ID=3_1153|Type=CDS|transl_table=11]
TIGR00447	pth: aminoacyl-tRNA hydrolase	Protein synthesis	No	No	Yes	No	[Chroococcidiopsis sp. PCC 6712 Ga0438089_03, whole genome shotgun sequence|-|PTH1 family peptidyl-tRNA hydrolase|loc|1637551 1638172 -1 # ID=3_1603|Type=CDS|transl_table=11]
TIGR00445	mraY: phospho-N-acetylmuramoyl-pentapeptide-transferase	Cell envelope	No	No	No	No	[Chroococcidiopsis sp. PCC 6712 Ga0438089_03, whole genome shotgun sequence|-|phospho-N-acetylmuramoyl-pentapeptide- transferase|loc|5605978 5607073 -1 # ID=3_5254|Type=CDS|transl_table=11]
TIGR00442	hisS: histidine--tRNA ligase	Protein synthesis	No	No	No	No	[Chroococcidiopsis sp. PCC 6712 Ga0438089_03, whole genome shotgun sequence|-|histidyl-tRNA synthetase|loc|4327108 4328386 -1 # ID=3_4125|Type=CDS|transl_table=11]
TIGR01575	rimI: ribosomal-protein-alanine acetyltransferase	Protein synthesis	No	No	No	No	[Chroococcidiopsis sp. PCC 6712 Ga0438089_03, whole genome shotgun sequence|-|ribosomal-protein-alanine N-acetyltransferase|loc|897404 897947 -1 # ID=3_950|Type=CDS|transl_table=11]
TIGR01146	ATPsyn_F1gamma: ATP synthase F1, gamma subunit	Energy metabolism	No	No	No	No	[Chroococcidiopsis sp. PCC 6712 Ga0438089_03, whole genome shotgun sequence|-|F-type H+-transporting ATPase subunit gamma|loc|3843084 3844032 1 # ID=3_3675|Type=CDS|transl_table=11]
TIGR01962	NuoD: NADH dehydrogenase (quinone), D subunit	Energy metabolism	No	No	No	No	[Chroococcidiopsis sp. PCC 6712 Ga0438089_03, whole genome shotgun sequence|-|NAD(P)H-quinone oxidoreductase subunit H|loc|714833 716018 1 # ID=3_775|Type=CDS|transl_table=11]
TIGR01966	RNasePH: ribonuclease PH	Transcription	No	No	Yes	No	[Chroococcidiopsis sp. PCC 6712 Ga0438089_03, whole genome shotgun sequence|-|ribonuclease PH|loc|233110 233827 -1 # ID=3_308|Type=CDS|transl_table=11]
TIGR02273	16S_RimM: 16S rRNA processing protein RimM	Transcription	No	No	Yes	No	[Chroococcidiopsis sp. PCC 6712 Ga0438089_03, whole genome shotgun sequence|-|16S rRNA processing protein RimM|loc|3899969 3900605 -1 # ID=3_3725|Type=CDS|transl_table=11]
TIGR01473	cyoE_ctaB: protoheme IX farnesyltransferase	Biosynthesis of cofactors, prosthetic groups, and carriers	No	No	Yes	No	[Chroococcidiopsis sp. PCC 6712 Ga0438089_03, whole genome shotgun sequence|-|protoheme IX farnesyltransferase|loc|529260 530175 1 # ID=3_601|Type=CDS|transl_table=11]
TIGR00001	rpmI_bact: ribosomal protein bL35	Protein synthesis	No	No	Yes	No	[Chroococcidiopsis sp. PCC 6712 Ga0438089_03, whole genome shotgun sequence|-|large subunit ribosomal protein L35|loc|5149737 5149941 1 # ID=3_4859|Type=CDS|transl_table=11]
TIGR00498	lexA: repressor LexA	Regulatory functions	No	No	Yes	No	[Chroococcidiopsis sp. PCC 6712 Ga0438089_03, whole genome shotgun sequence|-|repressor LexA|loc|1595718 1596333 -1 # ID=3_1563|Type=CDS|transl_table=11]
TIGR00009	L28: ribosomal protein bL28	Protein synthesis	No	No	Yes	No	[Chroococcidiopsis sp. PCC 6712 Ga0438089_03, whole genome shotgun sequence|-|large subunit ribosomal protein L28|loc|3493448 3493685 -1 # ID=3_3292|Type=CDS|transl_table=11]
TIGR00008	infA: translation initiation factor IF-1	Protein synthesis	No	No	No	No	[Chroococcidiopsis sp. PCC 6712 Ga0438089_03, whole genome shotgun sequence|-|translation initiation factor IF-1|loc|3159541 3159766 -1 # ID=3_2984|Type=CDS|transl_table=11]
TIGR00612	ispG_gcpE: 4-hydroxy-3-methylbut-2-en-1-yl diphosphate synthase	Biosynthesis of cofactors, prosthetic groups, and carriers	No	No	No	No	[Chroococcidiopsis sp. PCC 6712 Ga0438089_03, whole genome shotgun sequence|-|(E)-4-hydroxy-3-methylbut-2-enyl-diphosphate synthase|loc|4225321 4226584 1 # ID=3_4036|Type=CDS|transl_table=11]
TIGR00613	reco: DNA repair protein RecO	DNA metabolism	No	No	Yes	No	[Chroococcidiopsis sp. PCC 6712 Ga0438089_03, whole genome shotgun sequence|-|DNA repair protein RecO (recombination protein O)|loc|415057 415915 1 # ID=3_493|Type=CDS|transl_table=11]
TIGR02274	dCTP_deam: deoxycytidine triphosphate deaminase	Purines, pyrimidines, nucleosides, and nucleotides	No	No	No	No	[Chroococcidiopsis sp. PCC 6712 Ga0438089_03, whole genome shotgun sequence|-|dCTP deaminase|loc|5593014 5593596 1 # ID=3_5246|Type=CDS|transl_table=11]
TIGR00615	recR: recombination protein RecR	DNA metabolism	No	No	Yes	No	[Chroococcidiopsis sp. PCC 6712 Ga0438089_03, whole genome shotgun sequence|-|recombination protein RecR|loc|4895034 4895505 -1 # ID=3_4639|Type=CDS|transl_table=11]
TIGR02348	GroEL: chaperonin GroL	Protein fate	No	No	No	No	[Chroococcidiopsis sp. PCC 6712 Ga0438089_03, whole genome shotgun sequence|-|chaperonin GroEL|loc|700070 701696 1 # ID=3_759|Type=CDS|transl_table=11; Chroococcidiopsis sp. PCC 6712 Ga0438089_03, whole genome shotgun sequence|-|chaperonin GroEL|loc|4954370 4956041 -1 # ID=3_4687|Type=CDS|transl_table=11]
TIGR02349	DnaJ_bact: chaperone protein DnaJ	Unclassified	No	No	Yes	No	[Chroococcidiopsis sp. PCC 6712 Ga0438089_03, whole genome shotgun sequence|-|molecular chaperone DnaJ|loc|3075108 3076242 -1 # ID=3_2903|Type=CDS|transl_table=11]
TIGR00663	TIGR00663: dnan: DNA polymerase III, beta subunit	N/A	No	No	No	Yes	[Chroococcidiopsis sp. PCC 6712 Ga0438089_03, whole genome shotgun sequence|-|DNA polymerase-3 subunit beta|loc|1741261 1742437 -1 # ID=3_1711|Type=CDS|transl_table=11]
TIGR03442	TIGR03442: ergothioneine biosynthesis protein EgtC	Biosynthesis of cofactors, prosthetic groups, and carriers	No	No	No	No	[Chroococcidiopsis sp. PCC 6712 Ga0438089_03, whole genome shotgun sequence|-|glutamine amidotransferase|loc|1340700 1341519 -1 # ID=3_1311|Type=CDS|transl_table=11]
TIGR00313	cobQ: cobyric acid synthase CobQ	Biosynthesis of cofactors, prosthetic groups, and carriers	No	No	No	No	[Chroococcidiopsis sp. PCC 6712 Ga0438089_03, whole genome shotgun sequence|-|adenosylcobyric acid synthase|loc|2656730 2658224 1 # ID=3_2520|Type=CDS|transl_table=11]
TIGR00090	rsfS_iojap_ybeB: ribosome silencing factor	Protein synthesis	No	No	Yes	No	[Chroococcidiopsis sp. PCC 6712 Ga0438089_03, whole genome shotgun sequence|-|ribosome-associated protein|loc|5234513 5234936 1 # ID=3_4934|Type=CDS|transl_table=11]
TIGR00091	TIGR00091: tRNA (guanine-N(7)-)-methyltransferase	Protein synthesis	No	No	Yes	No	[Chroococcidiopsis sp. PCC 6712 Ga0438089_03, whole genome shotgun sequence|-|tRNA (guanine-N7-)-methyltransferase|loc|5406309 5406960 1 # ID=3_5082|Type=CDS|transl_table=11]
TIGR00092	TIGR00092: GTP-binding protein YchF	Unknown function	No	No	No	No	[Chroococcidiopsis sp. PCC 6712 Ga0438089_03, whole genome shotgun sequence|-|hypothetical protein|loc|2662771 2663863 -1 # ID=3_2528|Type=CDS|transl_table=11]
TIGR00095	TIGR00095: 16S rRNA (guanine(966)-N(2))-methyltransferase RsmD	Protein synthesis	No	Yes	Yes	No	[Chroococcidiopsis sp. PCC 6712 Ga0438089_03, whole genome shotgun sequence|-|16S rRNA (guanine(966)-N(2))-methyltransferase RsmD|loc|2994323 2994860 1 # ID=3_2822|Type=CDS|transl_table=11]
TIGR00096	TIGR00096: 16S rRNA (cytidine(1402)-2'-O)-methyltransferase	Protein synthesis	No	No	No	No	[Chroococcidiopsis sp. PCC 6712 Ga0438089_03, whole genome shotgun sequence|-|16S rRNA (cytidine1402-2-O)-methyltransferase|loc|5362735 5363584 1 # ID=3_5053|Type=CDS|transl_table=11]
TIGR00097	HMP-P_kinase: hydroxymethylpyrimidine kinase/phosphomethylpyrimidine kinase	Biosynthesis of cofactors, prosthetic groups, and carriers	No	No	Yes	No	[Chroococcidiopsis sp. PCC 6712 Ga0438089_03, whole genome shotgun sequence|-|hydroxymethylpyrimidine/phosphomethylpyrimidine kinase|loc|227732 228545 1 # ID=3_302|Type=CDS|transl_table=11]
TIGR01304	IMP_DH_rel_2: IMP dehydrogenase family protein	Unknown function	No	No	No	No	[Chroococcidiopsis sp. PCC 6712 Ga0438089_03, whole genome shotgun sequence|-|IMP dehydrogenase|loc|4384493 4385657 1 # ID=3_4173|Type=CDS|transl_table=11]
TIGR01048	lysA: diaminopimelate decarboxylase	Amino acid biosynthesis	No	No	Yes	No	[Chroococcidiopsis sp. PCC 6712 Ga0438089_03, whole genome shotgun sequence|-|diaminopimelate decarboxylase|loc|2745106 2746522 -1 # ID=3_2610|Type=CDS|transl_table=11]
TIGR01049	rpsJ_bact: ribosomal protein uS10	Protein synthesis	No	No	Yes	No	[Chroococcidiopsis sp. PCC 6712 Ga0438089_03, whole genome shotgun sequence|-|small subunit ribosomal protein S10|loc|2400238 2400556 1 # ID=3_2288|Type=CDS|transl_table=11]
TIGR00546	lnt: apolipoprotein N-acyltransferase	Protein fate	No	No	No	No	[Chroococcidiopsis sp. PCC 6712 Ga0438089_03, whole genome shotgun sequence|-|apolipoprotein N-acyltransferase|loc|172580 174239 1 # ID=3_259|Type=CDS|transl_table=11]
TIGR00544	lgt: prolipoprotein diacylglyceryl transferase	Protein fate	No	No	Yes	No	[Chroococcidiopsis sp. PCC 6712 Ga0438089_03, whole genome shotgun sequence|-|phosphatidylglycerol:prolipoprotein diacylglycerol transferase|loc|2818136 2818964 -1 # ID=3_2658|Type=CDS|transl_table=11]
TIGR01981	sufD: FeS assembly protein SufD	Biosynthesis of cofactors, prosthetic groups, and carriers	No	No	No	No	[Chroococcidiopsis sp. PCC 6712 Ga0438089_03, whole genome shotgun sequence|-|Fe-S cluster assembly protein SufD|loc|2947341 2948649 -1 # ID=3_2779|Type=CDS|transl_table=11]
TIGR01980	sufB: FeS assembly protein SufB	Biosynthesis of cofactors, prosthetic groups, and carriers	No	No	No	No	[Chroococcidiopsis sp. PCC 6712 Ga0438089_03, whole genome shotgun sequence|-|Fe-S cluster assembly protein SufB|loc|4762669 4764109 -1 # ID=3_4509|Type=CDS|transl_table=11]
TIGR00263	trpB: tryptophan synthase, beta subunit	Amino acid biosynthesis	No	Yes	Yes	No	[Chroococcidiopsis sp. PCC 6712 Ga0438089_03, whole genome shotgun sequence|-|tryptophan synthase beta chain|loc|155277 156522 -1 # ID=3_244|Type=CDS|transl_table=11]
TIGR00262	trpA: tryptophan synthase, alpha subunit	Amino acid biosynthesis	No	No	Yes	No	[Chroococcidiopsis sp. PCC 6712 Ga0438089_03, whole genome shotgun sequence|-|tryptophan synthase alpha chain|loc|1103238 1104045 1 # ID=3_1110|Type=CDS|transl_table=11]
TIGR00260	thrC: threonine synthase	Amino acid biosynthesis	Yes	No	Yes	No	[Chroococcidiopsis sp. PCC 6712 Ga0438089_03, whole genome shotgun sequence|-|threonine synthase|loc|1254788 1255901 1 # ID=3_1233|Type=CDS|transl_table=11; Chroococcidiopsis sp. PCC 6712 Ga0438089_03, whole genome shotgun sequence|-|threonine synthase|loc|1795369 1796662 1 # ID=3_1755|Type=CDS|transl_table=11]
TIGR00838	argH: argininosuccinate lyase	Amino acid biosynthesis	No	No	No	No	[Chroococcidiopsis sp. PCC 6712 Ga0438089_03, whole genome shotgun sequence|-|argininosuccinate lyase|loc|563954 565340 1 # ID=3_637|Type=CDS|transl_table=11]
TIGR00876	tal_mycobact: transaldolase	Energy metabolism	No	No	No	No	[Chroococcidiopsis sp. PCC 6712 Ga0438089_03, whole genome shotgun sequence|-|transaldolase|loc|1954448 1955588 -1 # ID=3_1896|Type=CDS|transl_table=11]
TIGR01017	rpsD_bact: ribosomal protein uS4	Protein synthesis	No	No	No	No	[Chroococcidiopsis sp. PCC 6712 Ga0438089_03, whole genome shotgun sequence|-|small subunit ribosomal protein S4|loc|5212263 5212872 1 # ID=3_4918|Type=CDS|transl_table=11]
TIGR01011	rpsB_bact: ribosomal protein uS2	Protein synthesis	No	No	No	No	[Chroococcidiopsis sp. PCC 6712 Ga0438089_03, whole genome shotgun sequence|-|small subunit ribosomal protein S2|loc|1962065 1962875 -1 # ID=3_1902|Type=CDS|transl_table=11]
TIGR02493	PFLA: pyruvate formate-lyase 1-activating enzyme	Protein fate	No	No	No	No	[Chroococcidiopsis sp. PCC 6712 Ga0438089_03, whole genome shotgun sequence|-|pyruvate formate lyase activating enzyme|loc|2535618 2536368 -1 # ID=3_2404|Type=CDS|transl_table=11]
TIGR00401	msrA: peptide-methionine (S)-S-oxide reductase	Protein fate	Yes	No	No	No	[Chroococcidiopsis sp. PCC 6712 Ga0438089_03, whole genome shotgun sequence|-|peptide-methionine (S)-S-oxide reductase|loc|985171 985813 1 # ID=3_1014|Type=CDS|transl_table=11; Chroococcidiopsis sp. PCC 6712 Ga0438089_03, whole genome shotgun sequence|-|peptide-methionine (S)-S-oxide reductase|loc|3830890 3831358 -1 # ID=3_3660|Type=CDS|transl_table=11]
TIGR00400	mgtE: magnesium transporter	Transport and binding proteins	No	Yes	No	No	[Chroococcidiopsis sp. PCC 6712 Ga0438089_03, whole genome shotgun sequence|-|magnesium transporter|loc|4669565 4670942 -1 # ID=3_4428|Type=CDS|transl_table=11]
TIGR00407	proA: glutamate-5-semialdehyde dehydrogenase	Amino acid biosynthesis	No	No	No	No	[Chroococcidiopsis sp. PCC 6712 Ga0438089_03, whole genome shotgun sequence|-|glutamate-5-semialdehyde dehydrogenase|loc|787063 788371 -1 # ID=3_837|Type=CDS|transl_table=11]
TIGR00409	proS_fam_II: proline--tRNA ligase	Protein synthesis	No	No	No	No	[Chroococcidiopsis sp. PCC 6712 Ga0438089_03, whole genome shotgun sequence|-|prolyl-tRNA synthetase|loc|3723635 3725438 -1 # ID=3_3553|Type=CDS|transl_table=11]
TIGR03705	poly_P_kin: polyphosphate kinase 1	Central intermediary metabolism	Yes	No	Yes	No	[Chroococcidiopsis sp. PCC 6712 Ga0438089_03, whole genome shotgun sequence|-|polyphosphate kinase|loc|969651 971811 -1 # ID=3_1004|Type=CDS|transl_table=11; Chroococcidiopsis sp. PCC 6712 Ga0438089_03, whole genome shotgun sequence|-|polyphosphate kinase|loc|4579556 4581689 1 # ID=3_4352|Type=CDS|transl_table=11]
TIGR01327	PGDH: phosphoglycerate dehydrogenase	Amino acid biosynthesis	No	No	No	No	[Chroococcidiopsis sp. PCC 6712 Ga0438089_03, whole genome shotgun sequence|-|D-3-phosphoglycerate dehydrogenase|loc|361608 363201 -1 # ID=3_426|Type=CDS|transl_table=11]
TIGR02188	Ac_CoA_lig_AcsA: acetate--CoA ligase	Unclassified	No	No	Yes	No	[Chroococcidiopsis sp. PCC 6712 Ga0438089_03, whole genome shotgun sequence|-|acetyl-CoA synthetase|loc|2848571 2850545 -1 # ID=3_2689|Type=CDS|transl_table=11]
TIGR00043	TIGR00043: rRNA maturation RNase YbeY	Protein synthesis	No	No	Yes	No	[Chroococcidiopsis sp. PCC 6712 Ga0438089_03, whole genome shotgun sequence|-|putative rRNA maturation factor|loc|2482612 2483128 1 # ID=3_2356|Type=CDS|transl_table=11]
TIGR00042	TIGR00042: non-canonical purine NTP pyrophosphatase, RdgB/HAM1 family	DNA metabolism	No	No	Yes	No	[Chroococcidiopsis sp. PCC 6712 Ga0438089_03, whole genome shotgun sequence|-|XTP/dITP diphosphohydrolase|loc|541953 542526 1 # ID=3_616|Type=CDS|transl_table=11]
TIGR00041	DTMP_kinase: dTMP kinase	Purines, pyrimidines, nucleosides, and nucleotides	No	No	Yes	No	[Chroococcidiopsis sp. PCC 6712 Ga0438089_03, whole genome shotgun sequence|-|dTMP kinase|loc|2221847 2222477 -1 # ID=3_2117|Type=CDS|transl_table=11]
TIGR00044	TIGR00044: pyridoxal phosphate enzyme, YggS family	Unknown function	No	No	No	No	[Chroococcidiopsis sp. PCC 6712 Ga0438089_03, whole genome shotgun sequence|-|hypothetical protein|loc|4136882 4137554 1 # ID=3_3967|Type=CDS|transl_table=11]
TIGR00048	rRNA_mod_RlmN: 23S rRNA (adenine(2503)-C(2))-methyltransferase	Protein synthesis	No	No	Yes	No	[Chroococcidiopsis sp. PCC 6712 Ga0438089_03, whole genome shotgun sequence|-|23S rRNA (adenine2503-C2)-methyltransferase|loc|4557228 4558266 -1 # ID=3_4333|Type=CDS|transl_table=11]
TIGR00165	S18: ribosomal protein bS18	Protein synthesis	No	Yes	Yes	No	[Chroococcidiopsis sp. PCC 6712 Ga0438089_03, whole genome shotgun sequence|-|small subunit ribosomal protein S18|loc|3471694 3471910 1 # ID=3_3271|Type=CDS|transl_table=11]
TIGR00166	S6: ribosomal protein bS6	Protein synthesis	No	No	Yes	No	[Chroococcidiopsis sp. PCC 6712 Ga0438089_03, whole genome shotgun sequence|-|small subunit ribosomal protein S6|loc|5190667 5191030 -1 # ID=3_4894|Type=CDS|transl_table=11]
TIGR00658	orni_carb_tr: ornithine carbamoyltransferase	Amino acid biosynthesis	No	No	No	Yes	[Chroococcidiopsis sp. PCC 6712 Ga0438089_03, whole genome shotgun sequence|-|ornithine carbamoyltransferase|loc|3118476 3119397 1 # ID=3_2943|Type=CDS|transl_table=11]
TIGR00655	PurU: formyltetrahydrofolate deformylase	Purines, pyrimidines, nucleosides, and nucleotides	No	No	No	No	[Chroococcidiopsis sp. PCC 6712 Ga0438089_03, whole genome shotgun sequence|-|formyltetrahydrofolate deformylase|loc|2029699 2030554 -1 # ID=3_1950|Type=CDS|transl_table=11]
TIGR00652	DapF: diaminopimelate epimerase	Amino acid biosynthesis	No	No	Yes	No	[Chroococcidiopsis sp. PCC 6712 Ga0438089_03, whole genome shotgun sequence|-|diaminopimelate epimerase|loc|5345233 5346079 -1 # ID=3_5040|Type=CDS|transl_table=11]
TIGR00653	GlnA: glutamine synthetase, type I	Amino acid biosynthesis	No	No	No	No	[Chroococcidiopsis sp. PCC 6712 Ga0438089_03, whole genome shotgun sequence|-|glutamine synthetase|loc|4175351 4176773 1 # ID=3_3994|Type=CDS|transl_table=11]
TIGR00715	precor6x_red: precorrin-6x reductase	Biosynthesis of cofactors, prosthetic groups, and carriers	No	No	No	No	[Chroococcidiopsis sp. PCC 6712 Ga0438089_03, whole genome shotgun sequence|-|precorrin-6A/cobalt-precorrin-6A reductase|loc|769063 769822 1 # ID=3_821|Type=CDS|transl_table=11]
TIGR00713	hemL: glutamate-1-semialdehyde-2,1-aminomutase	Biosynthesis of cofactors, prosthetic groups, and carriers	No	No	No	No	[Chroococcidiopsis sp. PCC 6712 Ga0438089_03, whole genome shotgun sequence|-|glutamate-1-semialdehyde 2,1-aminomutase|loc|2971642 2972944 -1 # ID=3_2804|Type=CDS|transl_table=11]
TIGR00499	lysS_bact: lysine--tRNA ligase	Protein synthesis	No	Yes	No	No	[Chroococcidiopsis sp. PCC 6712 Ga0438089_03, whole genome shotgun sequence|-|lysyl-tRNA synthetase class 2|loc|4671713 4673435 1 # ID=3_4430|Type=CDS|transl_table=11]
TIGR00494	crcB: protein CrcB	Unknown function	No	No	Yes	No	[Chroococcidiopsis sp. PCC 6712 Ga0438089_03, whole genome shotgun sequence|-|CrcB protein|loc|1218654 1219026 1 # ID=3_1199|Type=CDS|transl_table=11]
TIGR00496	frr: ribosome recycling factor	Protein synthesis	No	No	Yes	No	[Chroococcidiopsis sp. PCC 6712 Ga0438089_03, whole genome shotgun sequence|-|ribosome recycling factor|loc|1910807 1911356 -1 # ID=3_1853|Type=CDS|transl_table=11]
TIGR00492	alr: alanine racemase	Cell envelope	No	No	Yes	No	[Chroococcidiopsis sp. PCC 6712 Ga0438089_03, whole genome shotgun sequence|-|alanine racemase|loc|1017826 1019038 -1 # ID=3_1046|Type=CDS|transl_table=11]
TIGR00493	clpP: ATP-dependent Clp endopeptidase, proteolytic subunit ClpP	Protein fate	No	Yes	No	No	[Chroococcidiopsis sp. PCC 6712 Ga0438089_03, whole genome shotgun sequence|-|ATP-dependent Clp protease protease subunit|loc|2339984 2340593 -1 # ID=3_2235|Type=CDS|transl_table=11; Chroococcidiopsis sp. PCC 6712 Ga0438089_03, whole genome shotgun sequence|-|ATP-dependent Clp protease protease subunit|loc|4611139 4611790 -1 # ID=3_4374|Type=CDS|transl_table=11]
TIGR03409	urea_trans_UrtB: urea ABC transporter, permease protein UrtB	Transport and binding proteins	No	No	No	No	[Chroococcidiopsis sp. PCC 6712 Ga0438089_03, whole genome shotgun sequence|-|urea transport system permease protein|loc|1483035 1484196 -1 # ID=3_1452|Type=CDS|transl_table=11; Chroococcidiopsis sp. PCC 6712 Ga0438089_03, whole genome shotgun sequence|-|urea transport system permease protein|loc|3377017 3377983 -1 # ID=3_3189|Type=CDS|transl_table=11]
TIGR00936	ahcY: adenosylhomocysteinase	Energy metabolism	No	No	No	No	[Chroococcidiopsis sp. PCC 6712 Ga0438089_03, whole genome shotgun sequence|-|adenosylhomocysteinase|loc|4528198 4529476 -1 # ID=3_4309|Type=CDS|transl_table=11]
TIGR01830	3oxo_ACP_reduc: 3-oxoacyl-[acyl-carrier-protein] reductase	Fatty acid and phospholipid metabolism	No	No	No	No	[Chroococcidiopsis sp. PCC 6712 Ga0438089_03, whole genome shotgun sequence|-|3-oxoacyl-[acyl-carrier protein] reductase|loc|3178850 3179618 1 # ID=3_3015|Type=CDS|transl_table=11]
TIGR00194	uvrC: excinuclease ABC subunit C	DNA metabolism	No	No	No	No	[Chroococcidiopsis sp. PCC 6712 Ga0438089_03, whole genome shotgun sequence|-|excinuclease ABC subunit C|loc|2090029 2091943 1 # ID=3_2002|Type=CDS|transl_table=11]
TIGR00196	yjeF_cterm: YjeF family C-terminal domain	Unknown function	No	No	No	No	[Chroococcidiopsis sp. PCC 6712 Ga0438089_03, whole genome shotgun sequence|-|NAD(P)H-hydrate epimerase|loc|3132889 3134452 -1 # ID=3_2957|Type=CDS|transl_table=11]
TIGR00191	thrB: homoserine kinase	Amino acid biosynthesis	No	No	No	No	[Chroococcidiopsis sp. PCC 6712 Ga0438089_03, whole genome shotgun sequence|-|homoserine kinase|loc|897952 898867 -1 # ID=3_951|Type=CDS|transl_table=11]
TIGR00190	thiC: phosphomethylpyrimidine synthase	Biosynthesis of cofactors, prosthetic groups, and carriers	No	No	Yes	No	[Chroococcidiopsis sp. PCC 6712 Ga0438089_03, whole genome shotgun sequence|-|phosphomethylpyrimidine synthase|loc|853498 854872 -1 # ID=3_912|Type=CDS|transl_table=11]
TIGR00193	urease_gam: urease, gamma subunit	Central intermediary metabolism	No	No	No	No	[Chroococcidiopsis sp. PCC 6712 Ga0438089_03, whole genome shotgun sequence|-|urease subunit gamma|loc|899040 899343 1 # ID=3_952|Type=CDS|transl_table=11]
TIGR00192	urease_beta: urease, beta subunit	Central intermediary metabolism	No	No	No	No	[Chroococcidiopsis sp. PCC 6712 Ga0438089_03, whole genome shotgun sequence|-|urease subunit beta|loc|899377 899686 1 # ID=3_953|Type=CDS|transl_table=11]
PGK	PF00162.15: Phosphoglycerate kinase	Unclassified	No	No	No	No	[Chroococcidiopsis sp. PCC 6712 Ga0438089_03, whole genome shotgun sequence|-|phosphoglycerate kinase|loc|5065827 5067027 1 # ID=3_4791|Type=CDS|transl_table=11]
TIGR02727	MTHFS_bact: 5-formyltetrahydrofolate cyclo-ligase	Central intermediary metabolism	No	No	Yes	No	[Chroococcidiopsis sp. PCC 6712 Ga0438089_03, whole genome shotgun sequence|-|5-formyltetrahydrofolate cyclo-ligase|loc|3046605 3047151 1 # ID=3_2873|Type=CDS|transl_table=11]
TIGR02729	Obg_CgtA: Obg family GTPase CgtA	Protein synthesis	No	No	No	No	[Chroococcidiopsis sp. PCC 6712 Ga0438089_03, whole genome shotgun sequence|-|GTP-binding protein|loc|612931 613933 -1 # ID=3_680|Type=CDS|transl_table=11]
TIGR02152	D_ribokin_bact: ribokinase	Energy metabolism	No	No	Yes	No	[Chroococcidiopsis sp. PCC 6712 Ga0438089_03, whole genome shotgun sequence|-|ribokinase|loc|3460204 3461134 -1 # ID=3_3261|Type=CDS|transl_table=11]
TIGR00580	mfd: transcription-repair coupling factor	DNA metabolism	No	No	No	No	[Chroococcidiopsis sp. PCC 6712 Ga0438089_03, whole genome shotgun sequence|-|transcription-repair coupling factor (superfamily II helicase)|loc|2165755 2169310 1 # ID=3_2059|Type=CDS|transl_table=11]
TIGR00581	moaC: molybdenum cofactor biosynthesis protein C	Biosynthesis of cofactors, prosthetic groups, and carriers	No	No	Yes	No	[Chroococcidiopsis sp. PCC 6712 Ga0438089_03, whole genome shotgun sequence|-|cyclic pyranopterin phosphate synthase|loc|5563442 5563940 1 # ID=3_5219|Type=CDS|transl_table=11]
TIGR03534	RF_mod_PrmC: protein-(glutamine-N5) methyltransferase, release factor-specific	Protein fate	No	No	Yes	No	[Chroococcidiopsis sp. PCC 6712 Ga0438089_03, whole genome shotgun sequence|-|release factor glutamine methyltransferase|loc|3886868 3887750 -1 # ID=3_3713|Type=CDS|transl_table=11]
TIGR00223	panD: aspartate 1-decarboxylase	Biosynthesis of cofactors, prosthetic groups, and carriers	No	No	Yes	No	[Chroococcidiopsis sp. PCC 6712 Ga0438089_03, whole genome shotgun sequence|-|aspartate 1-decarboxylase|loc|5005332 5005764 -1 # ID=3_4742|Type=CDS|transl_table=11]
TIGR00222	panB: 3-methyl-2-oxobutanoate hydroxymethyltransferase	Biosynthesis of cofactors, prosthetic groups, and carriers	No	No	No	No	[Chroococcidiopsis sp. PCC 6712 Ga0438089_03, whole genome shotgun sequence|-|3-methyl-2-oxobutanoate hydroxymethyltransferase|loc|5009514 5010300 -1 # ID=3_4747|Type=CDS|transl_table=11]
TIGR00221	nagA: N-acetylglucosamine-6-phosphate deacetylase	Central intermediary metabolism	No	Yes	No	No	[Chroococcidiopsis sp. PCC 6712 Ga0438089_03, whole genome shotgun sequence|-|N-acetylglucosamine-6-phosphate deacetylase|loc|2807898 2809059 -1 # ID=3_2653|Type=CDS|transl_table=11]
TIGR00220	mscL: large conductance mechanosensitive channel protein	Cellular processes	No	No	No	No	[Chroococcidiopsis sp. PCC 6712 Ga0438089_03, whole genome shotgun sequence|-|large conductance mechanosensitive channel|loc|2318999 2319434 -1 # ID=3_2217|Type=CDS|transl_table=11]
TIGR02257	cobalto_cobN: cobaltochelatase, CobN subunit	Biosynthesis of cofactors, prosthetic groups, and carriers	No	No	No	No	[Chroococcidiopsis sp. PCC 6712 Ga0438089_03, whole genome shotgun sequence|-|cobaltochelatase CobN|loc|2924617 2928388 1 # ID=3_2755|Type=CDS|transl_table=11]
TIGR01059	gyrB: DNA gyrase, B subunit	DNA metabolism	No	No	No	Yes	[Chroococcidiopsis sp. PCC 6712 Ga0438089_03, whole genome shotgun sequence|-|DNA gyrase subunit B|loc|901481 903410 1 # ID=3_955|Type=CDS|transl_table=11]
TIGR00344	alaS: alanine--tRNA ligase	Protein synthesis	No	No	No	No	[Chroococcidiopsis sp. PCC 6712 Ga0438089_03, whole genome shotgun sequence|-|alanyl-tRNA synthetase|loc|1131422 1134080 -1 # ID=3_1133|Type=CDS|transl_table=11]
TIGR00347	bioD: dethiobiotin synthase	Biosynthesis of cofactors, prosthetic groups, and carriers	No	No	Yes	No	[Chroococcidiopsis sp. PCC 6712 Ga0438089_03, whole genome shotgun sequence|-|dethiobiotin synthetase|loc|1934060 1934741 1 # ID=3_1879|Type=CDS|transl_table=11]
TIGR01198	pgl: 6-phosphogluconolactonase	Energy metabolism	No	No	No	No	[Chroococcidiopsis sp. PCC 6712 Ga0438089_03, whole genome shotgun sequence|-|6-phosphogluconolactonase|loc|1789873 1790617 1 # ID=3_1751|Type=CDS|transl_table=11]
TIGR01050	rpsS_bact: ribosomal protein uS19	Protein synthesis	No	No	Yes	No	[Chroococcidiopsis sp. PCC 6712 Ga0438089_03, whole genome shotgun sequence|-|small subunit ribosomal protein S19|loc|3169735 3170107 -1 # ID=3_3006|Type=CDS|transl_table=11]
TIGR01350	lipoamide_DH: dihydrolipoyl dehydrogenase	Unclassified	No	No	No	No	[Chroococcidiopsis sp. PCC 6712 Ga0438089_03, whole genome shotgun sequence|-|dihydrolipoamide dehydrogenase|loc|4491207 4492632 1 # ID=3_4271|Type=CDS|transl_table=11]
TIGR00877	purD: phosphoribosylamine--glycine ligase	Purines, pyrimidines, nucleosides, and nucleotides	No	No	No	No	[Chroococcidiopsis sp. PCC 6712 Ga0438089_03, whole genome shotgun sequence|-|phosphoribosylamine--glycine ligase|loc|381065 382316 1 # ID=3_448|Type=CDS|transl_table=11]
TIGR01354	cyt_deam_tetra: cytidine deaminase	Purines, pyrimidines, nucleosides, and nucleotides	No	No	No	No	[Chroococcidiopsis sp. PCC 6712 Ga0438089_03, whole genome shotgun sequence|-|cytidine deaminase|loc|1582941 1583355 1 # ID=3_1550|Type=CDS|transl_table=11]
TIGR00873	gnd: 6-phosphogluconate dehydrogenase (decarboxylating)	Energy metabolism	No	No	Yes	No	[Chroococcidiopsis sp. PCC 6712 Ga0438089_03, whole genome shotgun sequence|-|6-phosphogluconate dehydrogenase|loc|3207563 3208985 -1 # ID=3_3045|Type=CDS|transl_table=11]
TIGR01356	aroA: 3-phosphoshikimate 1-carboxyvinyltransferase	Amino acid biosynthesis	No	No	No	No	[Chroococcidiopsis sp. PCC 6712 Ga0438089_03, whole genome shotgun sequence|-|3-phosphoshikimate 1-carboxyvinyltransferase|loc|3127770 3129123 -1 # ID=3_2954|Type=CDS|transl_table=11]
TIGR00871	zwf: glucose-6-phosphate dehydrogenase	Energy metabolism	No	No	Yes	No	[Chroococcidiopsis sp. PCC 6712 Ga0438089_03, whole genome shotgun sequence|-|glucose-6-phosphate 1-dehydrogenase|loc|1952744 1954274 -1 # ID=3_1895|Type=CDS|transl_table=11]
TIGR00977	citramal_synth: citramalate synthase	Unknown function	No	Yes	No	No	[Chroococcidiopsis sp. PCC 6712 Ga0438089_03, whole genome shotgun sequence|-|2-isopropylmalate synthase|loc|2803975 2805601 -1 # ID=3_2649|Type=CDS|transl_table=11]
TIGR00975	3a0107s03: phosphate ABC transporter, phosphate-binding protein PstS	Transport and binding proteins	Yes	No	No	No	[Chroococcidiopsis sp. PCC 6712 Ga0438089_03, whole genome shotgun sequence|-|phosphate transport system substrate-binding protein|loc|4933581 4934619 1 # ID=3_4669|Type=CDS|transl_table=11; Chroococcidiopsis sp. PCC 6712 Ga0438089_03, whole genome shotgun sequence|-|phosphate transport system substrate-binding protein|loc|5373337 5374459 1 # ID=3_5063|Type=CDS|transl_table=11]
TIGR01292	TRX_reduct: thioredoxin-disulfide reductase	Energy metabolism	No	No	No	No	[Chroococcidiopsis sp. PCC 6712 Ga0438089_03, whole genome shotgun sequence|-|thioredoxin reductase (NADPH)|loc|2432788 2434180 -1 # ID=3_2319|Type=CDS|transl_table=11]
TIGR00972	3a0107s01c2: phosphate ABC transporter, ATP-binding protein	Transport and binding proteins	No	Yes	No	No	[Chroococcidiopsis sp. PCC 6712 Ga0438089_03, whole genome shotgun sequence|-|phosphate transport system ATP-binding protein|loc|4682263 4683070 -1 # ID=3_4444|Type=CDS|transl_table=11]
TIGR00878	purM: phosphoribosylformylglycinamidine cyclo-ligase	Purines, pyrimidines, nucleosides, and nucleotides	No	No	No	No	[Chroococcidiopsis sp. PCC 6712 Ga0438089_03, whole genome shotgun sequence|-|phosphoribosylformylglycinamidine cyclo-ligase|loc|3310687 3311710 -1 # ID=3_3124|Type=CDS|transl_table=11]
TIGR01296	asd_B: aspartate-semialdehyde dehydrogenase	Amino acid biosynthesis	No	No	No	No	[Chroococcidiopsis sp. PCC 6712 Ga0438089_03, whole genome shotgun sequence|-|aspartate-semialdehyde dehydrogenase|loc|5245604 5246651 1 # ID=3_4946|Type=CDS|transl_table=11]
TIGR03953	rplD_bact: 50S ribosomal protein uL4	Protein synthesis	No	No	No	No	[Chroococcidiopsis sp. PCC 6712 Ga0438089_03, whole genome shotgun sequence|-|large subunit ribosomal protein L4|loc|3171363 3172002 -1 # ID=3_3009|Type=CDS|transl_table=11]
Methyltransf_5	PF01795.15: MraW methylase family	Unclassified	No	No	No	No	[Chroococcidiopsis sp. PCC 6712 Ga0438089_03, whole genome shotgun sequence|-|16S rRNA (cytosine1402-N4)-methyltransferase|loc|2173784 2174654 -1 # ID=3_2064|Type=CDS|transl_table=11]
TIGR02027	rpoA: DNA-directed RNA polymerase, alpha subunit	Transcription	No	No	No	No	[Chroococcidiopsis sp. PCC 6712 Ga0438089_03, whole genome shotgun sequence|-|DNA-directed RNA polymerase subunit alpha|loc|3157347 3158337 -1 # ID=3_2980|Type=CDS|transl_table=11]
TIGR03625	L3_bact: 50S ribosomal protein uL3	Unclassified	No	No	Yes	No	[Chroococcidiopsis sp. PCC 6712 Ga0438089_03, whole genome shotgun sequence|-|large subunit ribosomal protein L3|loc|3172103 3172715 -1 # ID=3_3010|Type=CDS|transl_table=11]
TIGR01855	IMP_synth_hisH: imidazole glycerol phosphate synthase, glutamine amidotransferase subunit	Amino acid biosynthesis	No	No	Yes	No	[Chroococcidiopsis sp. PCC 6712 Ga0438089_03, whole genome shotgun sequence|-|glutamine amidotransferase|loc|5057890 5058523 -1 # ID=3_4785|Type=CDS|transl_table=11]
TIGR00539	hemN_rel: putative oxygen-independent coproporphyrinogen III oxidase	Biosynthesis of cofactors, prosthetic groups, and carriers	No	No	No	No	[Chroococcidiopsis sp. PCC 6712 Ga0438089_03, whole genome shotgun sequence|-|oxygen-independent coproporphyrinogen-3 oxidase|loc|400421 401612 -1 # ID=3_472|Type=CDS|transl_table=11]
TIGR00534	OpcA: glucose-6-phosphate dehydrogenase assembly protein OpcA	Protein fate	No	No	No	No	[Chroococcidiopsis sp. PCC 6712 Ga0438089_03, whole genome shotgun sequence|-|glucose-6-phosphate dehydrogenase assembly protein OpcA|loc|1950971 1952333 -1 # ID=3_1894|Type=CDS|transl_table=11]
TIGR01129	secD: protein-export membrane protein SecD	Protein fate	No	No	No	No	[Chroococcidiopsis sp. PCC 6712 Ga0438089_03, whole genome shotgun sequence|-|preprotein translocase subunit SecD|loc|4745501 4746914 -1 # ID=3_4492|Type=CDS|transl_table=11]
TIGR01128	holA: DNA polymerase III, delta subunit	DNA metabolism	No	No	No	No	[Chroococcidiopsis sp. PCC 6712 Ga0438089_03, whole genome shotgun sequence|-|DNA polymerase-3 subunit delta|loc|5591715 5592705 1 # ID=3_5245|Type=CDS|transl_table=11]
TIGR01125	TIGR01125: ribosomal protein S12 methylthiotransferase RimO	Protein synthesis	No	No	No	No	[Chroococcidiopsis sp. PCC 6712 Ga0438089_03, whole genome shotgun sequence|-|ribosomal protein S12 methylthiotransferase|loc|1251568 1252906 1 # ID=3_1231|Type=CDS|transl_table=11]
TIGR00126	deoC: deoxyribose-phosphate aldolase	Purines, pyrimidines, nucleosides, and nucleotides	No	Yes	Yes	No	[Chroococcidiopsis sp. PCC 6712 Ga0438089_03, whole genome shotgun sequence|-|deoxyribose-phosphate aldolase|loc|2807131 2807800 -1 # ID=3_2652|Type=CDS|transl_table=11]
TIGR00120	ArgJ: glutamate N-acetyltransferase/amino-acid acetyltransferase	Amino acid biosynthesis	No	No	No	No	[Chroococcidiopsis sp. PCC 6712 Ga0438089_03, whole genome shotgun sequence|-|glutamate N-acetyltransferase/amino-acid N-acetyltransferase|loc|2328513 2329755 1 # ID=3_2227|Type=CDS|transl_table=11]
TIGR00121	birA_ligase: biotin--[acetyl-CoA-carboxylase] ligase	Protein fate	No	No	Yes	No	[Chroococcidiopsis sp. PCC 6712 Ga0438089_03, whole genome shotgun sequence|-|BirA family biotin operon repressor/biotin-[acetyl-CoA-carboxylase] ligase|loc|5558938 5559736 1 # ID=3_5214|Type=CDS|transl_table=11]
TIGR01764	excise: DNA binding domain, excisionase family	Unknown function	No	No	No	No	[Chroococcidiopsis sp. PCC 6712 Ga0438089_03, whole genome shotgun sequence|-|excisionase family DNA binding protein|loc|56720 57251 -1 # ID=3_148|Type=CDS|transl_table=11]
TIGR00753	undec_PP_bacA: undecaprenyl-diphosphatase UppP	Cell envelope	No	No	No	No	[Chroococcidiopsis sp. PCC 6712 Ga0438089_03, whole genome shotgun sequence|-|undecaprenyl-diphosphatase|loc|2694666 2695566 -1 # ID=3_2563|Type=CDS|transl_table=11]
TIGR00459	aspS_bact: aspartate--tRNA ligase	Protein synthesis	No	No	No	No	[Chroococcidiopsis sp. PCC 6712 Ga0438089_03, whole genome shotgun sequence|-|aspartyl-tRNA synthetase|loc|1139465 1141268 1 # ID=3_1141|Type=CDS|transl_table=11]
TIGR00755	ksgA: ribosomal RNA small subunit methyltransferase A	Protein synthesis	No	No	No	No	[Chroococcidiopsis sp. PCC 6712 Ga0438089_03, whole genome shotgun sequence|-|16S rRNA (adenine1518-N6/adenine1519-N6)-dimethyltransferase|loc|5014998 5015823 1 # ID=3_4753|Type=CDS|transl_table=11]
TIGR03594	GTPase_EngA: ribosome-associated GTPase EngA	Protein synthesis	No	No	No	No	[Chroococcidiopsis sp. PCC 6712 Ga0438089_03, whole genome shotgun sequence|-|GTP-binding protein|loc|2428550 2429915 -1 # ID=3_2315|Type=CDS|transl_table=11]
TIGR02506	NrdE_NrdA: ribonucleoside-diphosphate reductase, alpha subunit	Purines, pyrimidines, nucleosides, and nucleotides	No	No	No	No	[Chroococcidiopsis sp. PCC 6712 Ga0438089_03, whole genome shotgun sequence|-|ribonucleoside-diphosphate reductase alpha chain|loc|4133803 4136191 -1 # ID=3_3965|Type=CDS|transl_table=11]
TIGR00453	ispD: 2-C-methyl-D-erythritol 4-phosphate cytidylyltransferase	Biosynthesis of cofactors, prosthetic groups, and carriers	No	No	No	No	[Chroococcidiopsis sp. PCC 6712 Ga0438089_03, whole genome shotgun sequence|-|2-C-methyl-D-erythritol 4-phosphate cytidylyltransferase|loc|1845193 1845877 -1 # ID=3_1797|Type=CDS|transl_table=11]
TIGR00455	apsK: adenylyl-sulfate kinase	Central intermediary metabolism	No	No	Yes	No	[Chroococcidiopsis sp. PCC 6712 Ga0438089_03, whole genome shotgun sequence|-|adenylylsulfate kinase|loc|2383501 2384032 -1 # ID=3_2274|Type=CDS|transl_table=11]
TIGR00456	argS: arginine--tRNA ligase	Protein synthesis	No	No	Yes	No	[Chroococcidiopsis sp. PCC 6712 Ga0438089_03, whole genome shotgun sequence|-|arginyl-tRNA synthetase|loc|2160944 2162699 1 # ID=3_2054|Type=CDS|transl_table=11]
TIGR00018	panC: pantoate--beta-alanine ligase	Biosynthesis of cofactors, prosthetic groups, and carriers	No	No	Yes	No	[Chroococcidiopsis sp. PCC 6712 Ga0438089_03, whole genome shotgun sequence|-|pantoate ligase/cytidylate kinase|loc|4065501 4067034 -1 # ID=3_3905|Type=CDS|transl_table=11]
TIGR00392	ileS: isoleucine--tRNA ligase	Protein synthesis	No	No	No	No	[Chroococcidiopsis sp. PCC 6712 Ga0438089_03, whole genome shotgun sequence|-|isoleucyl-tRNA synthetase|loc|4201471 4204387 -1 # ID=3_4020|Type=CDS|transl_table=11]
TIGR00396	leuS_bact: leucine--tRNA ligase	Protein synthesis	No	No	No	No	[Chroococcidiopsis sp. PCC 6712 Ga0438089_03, whole genome shotgun sequence|-|leucyl-tRNA synthetase|loc|3854557 3857116 -1 # ID=3_3686|Type=CDS|transl_table=11]
Ribosomal_S9	PF00380.15: Ribosomal protein S9/S16	Unclassified	No	No	Yes	No	[Chroococcidiopsis sp. PCC 6712 Ga0438089_03, whole genome shotgun sequence|-|small subunit ribosomal protein S9|loc|3155206 3155620 -1 # ID=3_2976|Type=CDS|transl_table=11]
TIGR00012	L29: ribosomal protein uL29	Protein synthesis	No	No	Yes	No	[Chroococcidiopsis sp. PCC 6712 Ga0438089_03, whole genome shotgun sequence|-|large subunit ribosomal protein L29|loc|3167908 3168148 -1 # ID=3_3002|Type=CDS|transl_table=11]
TIGR00398	metG: methionine--tRNA ligase	Protein synthesis	No	No	Yes	No	[Chroococcidiopsis sp. PCC 6712 Ga0438089_03, whole genome shotgun sequence|-|methionyl-tRNA synthetase|loc|5054241 5055852 1 # ID=3_4782|Type=CDS|transl_table=11]
TIGR01978	sufC: FeS assembly ATPase SufC	Biosynthesis of cofactors, prosthetic groups, and carriers	No	No	No	No	[Chroococcidiopsis sp. PCC 6712 Ga0438089_03, whole genome shotgun sequence|-|Fe-S cluster assembly ATP-binding protein|loc|2948821 2949586 -1 # ID=3_2780|Type=CDS|transl_table=11]
TIGR00016	ackA: acetate kinase	Energy metabolism	No	No	Yes	No	[Chroococcidiopsis sp. PCC 6712 Ga0438089_03, whole genome shotgun sequence|-|acetate kinase|loc|195972 197223 1 # ID=3_279|Type=CDS|transl_table=11]
TIGR00151	ispF: 2-C-methyl-D-erythritol 2,4-cyclodiphosphate synthase	Biosynthesis of cofactors, prosthetic groups, and carriers	No	No	No	No	[Chroococcidiopsis sp. PCC 6712 Ga0438089_03, whole genome shotgun sequence|-|2-C-methyl-D-erythritol 2,4-cyclodiphosphate synthase|loc|3456731 3457217 -1 # ID=3_3257|Type=CDS|transl_table=11]
TIGR00150	T6A_YjeE: tRNA threonylcarbamoyl adenosine modification protein YjeE	Protein synthesis	No	No	No	No	[Chroococcidiopsis sp. PCC 6712 Ga0438089_03, whole genome shotgun sequence|-|tRNA threonylcarbamoyladenosine biosynthesis protein TsaE|loc|2742385 2742889 -1 # ID=3_2606|Type=CDS|transl_table=11]
TIGR00152	TIGR00152: dephospho-CoA kinase	Biosynthesis of cofactors, prosthetic groups, and carriers	No	No	Yes	No	[Chroococcidiopsis sp. PCC 6712 Ga0438089_03, whole genome shotgun sequence|-|dephospho-CoA kinase|loc|2063958 2064564 1 # ID=3_1977|Type=CDS|transl_table=11]
TIGR00154	ispE: 4-(cytidine 5'-diphospho)-2-C-methyl-D-erythritol kinase	Biosynthesis of cofactors, prosthetic groups, and carriers	No	No	No	No	[Chroococcidiopsis sp. PCC 6712 Ga0438089_03, whole genome shotgun sequence|-|4-diphosphocytidyl-2-C-methyl-D-erythritol kinase|loc|1974518 1975466 -1 # ID=3_1912|Type=CDS|transl_table=11]
TIGR00157	TIGR00157: ribosome small subunit-dependent GTPase A	Protein synthesis	No	No	No	No	[Chroococcidiopsis sp. PCC 6712 Ga0438089_03, whole genome shotgun sequence|-|ribosome biogenesis GTPase|loc|3073754 3074849 -1 # ID=3_2901|Type=CDS|transl_table=11]
TIGR00158	L9: ribosomal protein bL9	Protein synthesis	No	No	Yes	No	[Chroococcidiopsis sp. PCC 6712 Ga0438089_03, whole genome shotgun sequence|-|large subunit ribosomal protein L9|loc|738038 738497 -1 # ID=3_794|Type=CDS|transl_table=11]
TIGR01389	recQ: ATP-dependent DNA helicase RecQ	DNA metabolism	No	No	No	No	[Chroococcidiopsis sp. PCC 6712 Ga0438089_03, whole genome shotgun sequence|-|ATP-dependent DNA helicase RecQ|loc|3844490 3846629 -1 # ID=3_3677|Type=CDS|transl_table=11]
TIGR00981	rpsL_bact: ribosomal protein uS12	Protein synthesis	No	No	Yes	No	[Chroococcidiopsis sp. PCC 6712 Ga0438089_03, whole genome shotgun sequence|-|small subunit ribosomal protein S12|loc|2395332 2395707 1 # ID=3_2284|Type=CDS|transl_table=11]
TIGR00179	murB: UDP-N-acetylenolpyruvoylglucosamine reductase	Cell envelope	No	No	No	No	[Chroococcidiopsis sp. PCC 6712 Ga0438089_03, whole genome shotgun sequence|-|UDP-N-acetylmuramate dehydrogenase|loc|2028083 2028974 1 # ID=3_1948|Type=CDS|transl_table=11]
TIGR02210	rodA_shape: rod shape-determining protein RodA	Cellular processes	No	No	No	No	[Chroococcidiopsis sp. PCC 6712 Ga0438089_03, whole genome shotgun sequence|-|rod shape determining protein RodA|loc|4287471 4288758 1 # ID=3_4097|Type=CDS|transl_table=11]
TIGR03346	chaperone_ClpB: ATP-dependent chaperone protein ClpB	Protein fate	Yes	No	No	No	[Chroococcidiopsis sp. PCC 6712 Ga0438089_03, whole genome shotgun sequence|-|ATP-dependent Clp protease ATP-binding subunit ClpB|loc|684041 686909 1 # ID=3_745|Type=CDS|transl_table=11; Chroococcidiopsis sp. PCC 6712 Ga0438089_03, whole genome shotgun sequence|-|ATP-dependent Clp protease ATP-binding subunit ClpB|loc|4868375 4870994 1 # ID=3_4618|Type=CDS|transl_table=11]
TIGR00302	TIGR00302: phosphoribosylformylglycinamidine synthase, purS protein	Purines, pyrimidines, nucleosides, and nucleotides	No	No	No	No	[Chroococcidiopsis sp. PCC 6712 Ga0438089_03, whole genome shotgun sequence|-|phosphoribosylformylglycinamidine synthase|loc|538068 538335 1 # ID=3_611|Type=CDS|transl_table=11]
TIGR03188	histidine_hisI: phosphoribosyl-ATP diphosphatase	Amino acid biosynthesis	No	No	No	No	[Chroococcidiopsis sp. PCC 6712 Ga0438089_03, whole genome shotgun sequence|-|phosphoribosyl-ATP pyrophosphohydrolase/phosphoribosyl-AMP cyclohydrolase|loc|1125502 1126135 1 # ID=3_1128|Type=CDS|transl_table=11]
TIGR01091	upp: uracil phosphoribosyltransferase	Purines, pyrimidines, nucleosides, and nucleotides	No	No	No	No	[Chroococcidiopsis sp. PCC 6712 Ga0438089_03, whole genome shotgun sequence|-|uracil phosphoribosyltransferase|loc|2175378 2176029 -1 # ID=3_2067|Type=CDS|transl_table=11]
TIGR01090	apt: adenine phosphoribosyltransferase	Purines, pyrimidines, nucleosides, and nucleotides	No	No	No	No	[Chroococcidiopsis sp. PCC 6712 Ga0438089_03, whole genome shotgun sequence|-|adenine phosphoribosyltransferase|loc|5306923 5307442 -1 # ID=3_5014|Type=CDS|transl_table=11]
TIGR01311	glycerol_kin: glycerol kinase	Energy metabolism	No	No	No	No	[Chroococcidiopsis sp. PCC 6712 Ga0438089_03, whole genome shotgun sequence|-|glycerol kinase|loc|387192 388680 1 # ID=3_455|Type=CDS|transl_table=11]
TIGR00577	fpg: DNA-formamidopyrimidine glycosylase	DNA metabolism	No	No	No	No	[Chroococcidiopsis sp. PCC 6712 Ga0438089_03, whole genome shotgun sequence|-|formamidopyrimidine-DNA glycosylase|loc|834549 835401 1 # ID=3_888|Type=CDS|transl_table=11]
TIGR00575	dnlj: DNA ligase, NAD-dependent	DNA metabolism	No	No	Yes	No	[Chroococcidiopsis sp. PCC 6712 Ga0438089_03, whole genome shotgun sequence|-|DNA ligase (NAD+)|loc|3393721 3395746 -1 # ID=3_3203|Type=CDS|transl_table=11]
TIGR00379	cobB: cobyrinic acid a,c-diamide synthase	Biosynthesis of cofactors, prosthetic groups, and carriers	No	No	No	No	[Chroococcidiopsis sp. PCC 6712 Ga0438089_03, whole genome shotgun sequence|-|cobyrinic acid a,c-diamide synthase|loc|4386017 4387382 1 # ID=3_4174|Type=CDS|transl_table=11]
TIGR01169	rplA_bact: ribosomal protein uL1	Protein synthesis	No	No	No	No	[Chroococcidiopsis sp. PCC 6712 Ga0438089_03, whole genome shotgun sequence|-|large subunit ribosomal protein L1|loc|4045745 4046465 1 # ID=3_3886|Type=CDS|transl_table=11]
TIGR00274	TIGR00274: N-acetylmuramic acid 6-phosphate etherase	Cell envelope	No	No	No	No	[Chroococcidiopsis sp. PCC 6712 Ga0438089_03, whole genome shotgun sequence|-|N-acetylmuramic acid 6-phosphate etherase|loc|239761 240676 -1 # ID=3_315|Type=CDS|transl_table=11]
TIGR01163	rpe: ribulose-phosphate 3-epimerase	Energy metabolism	No	No	No	No	[Chroococcidiopsis sp. PCC 6712 Ga0438089_03, whole genome shotgun sequence|-|ribulose-phosphate 3-epimerase|loc|4636526 4637216 -1 # ID=3_4399|Type=CDS|transl_table=11]
TIGR01162	purE: phosphoribosylaminoimidazole carboxylase, catalytic subunit	Purines, pyrimidines, nucleosides, and nucleotides	No	No	Yes	No	[Chroococcidiopsis sp. PCC 6712 Ga0438089_03, whole genome shotgun sequence|-|5-(carboxyamino)imidazole ribonucleotide mutase|loc|4109340 4109865 1 # ID=3_3939|Type=CDS|transl_table=11]
TIGR01161	purK: phosphoribosylaminoimidazole carboxylase, ATPase subunit	Purines, pyrimidines, nucleosides, and nucleotides	No	No	No	No	[Chroococcidiopsis sp. PCC 6712 Ga0438089_03, whole genome shotgun sequence|-|5-(carboxyamino)imidazole ribonucleotide synthase|loc|4904965 4906111 -1 # ID=3_4648|Type=CDS|transl_table=11]
TIGR01164	rplP_bact: ribosomal protein uL16	Protein synthesis	No	No	No	No	[Chroococcidiopsis sp. PCC 6712 Ga0438089_03, whole genome shotgun sequence|-|large subunit ribosomal protein L16|loc|3168151 3168571 -1 # ID=3_3003|Type=CDS|transl_table=11]
TIGR01369	CPSaseII_lrg: carbamoyl-phosphate synthase, large subunit	Purines, pyrimidines, nucleosides, and nucleotides	No	No	No	No	[Chroococcidiopsis sp. PCC 6712 Ga0438089_03, whole genome shotgun sequence|-|carbamoyl-phosphate synthase large subunit|loc|5037960 5041209 -1 # ID=3_4770|Type=CDS|transl_table=11]
TIGR01368	CPSaseIIsmall: carbamoyl-phosphate synthase, small subunit	Purines, pyrimidines, nucleosides, and nucleotides	No	No	Yes	No	[Chroococcidiopsis sp. PCC 6712 Ga0438089_03, whole genome shotgun sequence|-|carbamoyl-phosphate synthase small subunit|loc|5618756 5619890 1 # ID=3_5266|Type=CDS|transl_table=11]
TIGR01009	rpsC_bact: ribosomal protein uS3	Protein synthesis	No	No	No	No	[Chroococcidiopsis sp. PCC 6712 Ga0438089_03, whole genome shotgun sequence|-|small subunit ribosomal protein S3|loc|3168604 3169324 -1 # ID=3_3004|Type=CDS|transl_table=11]
TIGR03960	rSAM_fuse_unch: radical SAM family uncharacterized protein	Unknown function	No	No	No	No	[Chroococcidiopsis sp. PCC 6712 Ga0438089_03, whole genome shotgun sequence|-|radical SAM family uncharacterized protein/radical SAM-linked protein|loc|3130241 3132821 1 # ID=3_2956|Type=CDS|transl_table=11]
TIGR00414	serS: serine--tRNA ligase	Protein synthesis	No	No	No	No	[Chroococcidiopsis sp. PCC 6712 Ga0438089_03, whole genome shotgun sequence|-|seryl-tRNA synthetase|loc|2819064 2820348 -1 # ID=3_2659|Type=CDS|transl_table=11]
TIGR00416	sms: DNA repair protein RadA	DNA metabolism	No	No	No	No	[Chroococcidiopsis sp. PCC 6712 Ga0438089_03, whole genome shotgun sequence|-|DNA repair protein RadA/Sms|loc|4538541 4540062 -1 # ID=3_4317|Type=CDS|transl_table=11]
TIGR00418	thrS: threonine--tRNA ligase	Protein synthesis	Yes	No	Yes	No	[Chroococcidiopsis sp. PCC 6712 Ga0438089_03, whole genome shotgun sequence|-|threonyl-tRNA synthetase|loc|2658821 2660636 -1 # ID=3_2523|Type=CDS|transl_table=11; Chroococcidiopsis sp. PCC 6712 Ga0438089_03, whole genome shotgun sequence|-|threonyl-tRNA synthetase|loc|4834797 4836717 1 # ID=3_4583|Type=CDS|transl_table=11]
TIGR00419	tim: triose-phosphate isomerase	Energy metabolism	No	No	No	No	[Chroococcidiopsis sp. PCC 6712 Ga0438089_03, whole genome shotgun sequence|-|triosephosphate isomerase|loc|5014069 5014822 -1 # ID=3_4752|Type=CDS|transl_table=11]
TIGR03654	L6_bact: ribosomal protein uL6	Protein synthesis	No	No	Yes	No	[Chroococcidiopsis sp. PCC 6712 Ga0438089_03, whole genome shotgun sequence|-|large subunit ribosomal protein L6|loc|3165319 3165856 -1 # ID=3_2996|Type=CDS|transl_table=11]
TIGR01051	topA_bact: DNA topoisomerase I	DNA metabolism	Yes	No	Yes	No	[Chroococcidiopsis sp. PCC 6712 Ga0438089_03, whole genome shotgun sequence|-|DNA topoisomerase-1|loc|4031919 4034049 -1 # ID=3_3873|Type=CDS|transl_table=11; Chroococcidiopsis sp. PCC 6712 Ga0438089_03, whole genome shotgun sequence|-|DNA topoisomerase-1|loc|5593782 5596662 -1 # ID=3_5247|Type=CDS|transl_table=11]
TIGR00055	uppS: di-trans,poly-cis-decaprenylcistransferase	Cell envelope	No	No	No	No	[Chroococcidiopsis sp. PCC 6712 Ga0438089_03, whole genome shotgun sequence|-|undecaprenyl diphosphate synthase|loc|2588673 2589438 -1 # ID=3_2459|Type=CDS|transl_table=11; Chroococcidiopsis sp. PCC 6712 Ga0438089_03, whole genome shotgun sequence|-|undecaprenyl diphosphate synthase|loc|2743250 2744000 -1 # ID=3_2608|Type=CDS|transl_table=11]
TIGR00057	TIGR00057: tRNA threonylcarbamoyl adenosine modification protein, Sua5/YciO/YrdC/YwlC family	Protein synthesis	No	No	No	No	[Chroococcidiopsis sp. PCC 6712 Ga0438089_03, whole genome shotgun sequence|-|tRNA threonylcarbamoyl adenosine modification protein (Sua5/YciO/YrdC/YwlC family)|loc|5516715 5517369 -1 # ID=3_5180|Type=CDS|transl_table=11]
TIGR00119	acolac_sm: acetolactate synthase, small subunit	Amino acid biosynthesis	No	No	Yes	No	[Chroococcidiopsis sp. PCC 6712 Ga0438089_03, whole genome shotgun sequence|-|acetolactate synthase-1/3 small subunit|loc|373258 373777 -1 # ID=3_440|Type=CDS|transl_table=11]
TIGR00118	acolac_lg: acetolactate synthase, large subunit, biosynthetic type	Amino acid biosynthesis	No	No	No	No	[Chroococcidiopsis sp. PCC 6712 Ga0438089_03, whole genome shotgun sequence|-|acetolactate synthase-1/2/3 large subunit|loc|4640015 4641872 -1 # ID=3_4402|Type=CDS|transl_table=11]
TIGR00115	tig: trigger factor	Protein fate	No	No	No	No	[Chroococcidiopsis sp. PCC 6712 Ga0438089_03, whole genome shotgun sequence|-|trigger factor|loc|4612420 4613809 -1 # ID=3_4375|Type=CDS|transl_table=11]
TIGR00114	lumazine-synth: 6,7-dimethyl-8-ribityllumazine synthase	Biosynthesis of cofactors, prosthetic groups, and carriers	No	No	No	No	[Chroococcidiopsis sp. PCC 6712 Ga0438089_03, whole genome shotgun sequence|-|6,7-dimethyl-8-ribityllumazine synthase|loc|2040343 2040910 1 # ID=3_1958|Type=CDS|transl_table=11]
TIGR00116	tsf: translation elongation factor Ts	Protein synthesis	No	No	No	No	[Chroococcidiopsis sp. PCC 6712 Ga0438089_03, whole genome shotgun sequence|-|elongation factor Ts|loc|1961205 1961865 -1 # ID=3_1901|Type=CDS|transl_table=11]
TIGR00110	ilvD: dihydroxy-acid dehydratase	Amino acid biosynthesis	No	No	Yes	No	[Chroococcidiopsis sp. PCC 6712 Ga0438089_03, whole genome shotgun sequence|-|dihydroxy-acid dehydratase|loc|1798441 1800124 -1 # ID=3_1759|Type=CDS|transl_table=11]
TIGR00112	proC: pyrroline-5-carboxylate reductase	Amino acid biosynthesis	No	No	Yes	No	[Chroococcidiopsis sp. PCC 6712 Ga0438089_03, whole genome shotgun sequence|-|pyrroline-5-carboxylate reductase|loc|3269026 3269845 -1 # ID=3_3096|Type=CDS|transl_table=11]
TIGR00708	cobA: cob(I)yrinic acid a,c-diamide adenosyltransferase	Biosynthesis of cofactors, prosthetic groups, and carriers	No	No	No	No	[Chroococcidiopsis sp. PCC 6712 Ga0438089_03, whole genome shotgun sequence|-|cob(I)alamin adenosyltransferase|loc|5395947 5396547 1 # ID=3_5072|Type=CDS|transl_table=11]
TIGR01260	ATP_synt_c: ATP synthase F0, C subunit	Energy metabolism	No	No	Yes	No	[Chroococcidiopsis sp. PCC 6712 Ga0438089_03, whole genome shotgun sequence|-|F-type H+-transporting ATPase subunit c|loc|3839393 3839633 1 # ID=3_3670|Type=CDS|transl_table=11]
TIGR00665	DnaB: replicative DNA helicase	DNA metabolism	No	No	No	No	[Chroococcidiopsis sp. PCC 6712 Ga0438089_03, whole genome shotgun sequence|-|replicative DNA helicase|loc|829913 831251 -1 # ID=3_883|Type=CDS|transl_table=11]
TIGR01263	4HPPD: 4-hydroxyphenylpyruvate dioxygenase	Energy metabolism	No	No	No	No	[Chroococcidiopsis sp. PCC 6712 Ga0438089_03, whole genome shotgun sequence|-|4-hydroxyphenylpyruvate dioxygenase|loc|5494653 5495790 -1 # ID=3_5162|Type=CDS|transl_table=11]
TIGR00706	SppA_dom: signal peptide peptidase SppA, 36K type	Protein fate	No	Yes	No	No	[Chroococcidiopsis sp. PCC 6712 Ga0438089_03, whole genome shotgun sequence|-|protease-4|loc|157534 158362 -1 # ID=3_247|Type=CDS|transl_table=11; Chroococcidiopsis sp. PCC 6712 Ga0438089_03, whole genome shotgun sequence|-|protease-4|loc|4104206 4106024 1 # ID=3_3935|Type=CDS|transl_table=11]
TIGR00461	gcvP: glycine dehydrogenase	Energy metabolism	No	No	No	No	[Chroococcidiopsis sp. PCC 6712 Ga0438089_03, whole genome shotgun sequence|-|glycine dehydrogenase|loc|5599494 5602416 -1 # ID=3_5250|Type=CDS|transl_table=11]
TIGR00460	fmt: methionyl-tRNA formyltransferase	Protein synthesis	No	No	No	No	[Chroococcidiopsis sp. PCC 6712 Ga0438089_03, whole genome shotgun sequence|-|methionyl-tRNA formyltransferase|loc|3741810 3742809 -1 # ID=3_3571|Type=CDS|transl_table=11]
TIGR00465	ilvC: ketol-acid reductoisomerase	Amino acid biosynthesis	No	No	No	No	[Chroococcidiopsis sp. PCC 6712 Ga0438089_03, whole genome shotgun sequence|-|ketol-acid reductoisomerase|loc|1964305 1965301 -1 # ID=3_1905|Type=CDS|transl_table=11]
TIGR00464	gltX_bact: glutamate--tRNA ligase	Protein synthesis	No	No	No	No	[Chroococcidiopsis sp. PCC 6712 Ga0438089_03, whole genome shotgun sequence|-|glutamyl-tRNA synthetase|loc|4521623 4523069 -1 # ID=3_4303|Type=CDS|transl_table=11]
TIGR01464	hemE: uroporphyrinogen decarboxylase	Biosynthesis of cofactors, prosthetic groups, and carriers	No	No	No	No	[Chroococcidiopsis sp. PCC 6712 Ga0438089_03, whole genome shotgun sequence|-|uroporphyrinogen decarboxylase|loc|181457 182513 -1 # ID=3_268|Type=CDS|transl_table=11]
TIGR01465	cobM_cbiF: precorrin-4 C11-methyltransferase	Biosynthesis of cofactors, prosthetic groups, and carriers	No	No	No	No	[Chroococcidiopsis sp. PCC 6712 Ga0438089_03, whole genome shotgun sequence|-|precorrin-4/cobalt-precorrin-4 C11-methyltransferase|loc|2817150 2817924 -1 # ID=3_2657|Type=CDS|transl_table=11]
TIGR00468	pheS: phenylalanine--tRNA ligase, alpha subunit	Protein synthesis	No	No	No	No	[Chroococcidiopsis sp. PCC 6712 Ga0438089_03, whole genome shotgun sequence|-|phenylalanyl-tRNA synthetase alpha chain|loc|1377035 1378034 -1 # ID=3_1345|Type=CDS|transl_table=11]
TIGR01469	cobA_cysG_Cterm: uroporphyrinogen-III C-methyltransferase	Biosynthesis of cofactors, prosthetic groups, and carriers	Yes	No	Yes	No	[Chroococcidiopsis sp. PCC 6712 Ga0438089_03, whole genome shotgun sequence|-|uroporphyrin-III C-methyltransferase|loc|3682432 3683215 -1 # ID=3_3512|Type=CDS|transl_table=11; Chroococcidiopsis sp. PCC 6712 Ga0438089_03, whole genome shotgun sequence|-|uroporphyrinogen III methyltransferase/synthase|loc|4452113 4453649 1 # ID=3_4238|Type=CDS|transl_table=11]
TIGR02082	metH: methionine synthase	Amino acid biosynthesis	No	No	Yes	No	[Chroococcidiopsis sp. PCC 6712 Ga0438089_03, whole genome shotgun sequence|-|5-methyltetrahydrofolate--homocysteine methyltransferase|loc|2506993 2510554 1 # ID=3_2379|Type=CDS|transl_table=11]
TIGR01357	aroB: 3-dehydroquinate synthase	Amino acid biosynthesis	No	No	Yes	No	[Chroococcidiopsis sp. PCC 6712 Ga0438089_03, whole genome shotgun sequence|-|3-dehydroquinate synthase|loc|5376556 5377657 1 # ID=3_5065|Type=CDS|transl_table=11]
TIGR03410	urea_trans_UrtE: urea ABC transporter, ATP-binding protein UrtE	Transport and binding proteins	No	No	No	No	[Chroococcidiopsis sp. PCC 6712 Ga0438089_03, whole genome shotgun sequence|-|urea transport system ATP-binding protein|loc|3222248 3223016 1 # ID=3_3059|Type=CDS|transl_table=11; Chroococcidiopsis sp. PCC 6712 Ga0438089_03, whole genome shotgun sequence|-|urea transport system ATP-binding protein|loc|3374379 3375081 -1 # ID=3_3186|Type=CDS|transl_table=11]
TIGR00021	rpiA: ribose 5-phosphate isomerase A	Energy metabolism	No	No	No	No	[Chroococcidiopsis sp. PCC 6712 Ga0438089_03, whole genome shotgun sequence|-|ribose 5-phosphate isomerase A|loc|2182289 2183000 1 # ID=3_2074|Type=CDS|transl_table=11]
TIGR00029	S20: ribosomal protein bS20	Protein synthesis	No	No	Yes	No	[Chroococcidiopsis sp. PCC 6712 Ga0438089_03, whole genome shotgun sequence|-|small subunit ribosomal protein S20|loc|5079526 5079817 1 # ID=3_4802|Type=CDS|transl_table=11]
TIGR03263	guanyl_kin: guanylate kinase	Purines, pyrimidines, nucleosides, and nucleotides	No	No	No	No	[Chroococcidiopsis sp. PCC 6712 Ga0438089_03, whole genome shotgun sequence|-|guanylate kinase|loc|1556431 1556983 1 # ID=3_1522|Type=CDS|transl_table=11]
TIGR00186	rRNA_methyl_3: RNA methyltransferase, TrmH family, group 3	Protein synthesis	No	No	No	No	[Chroococcidiopsis sp. PCC 6712 Ga0438089_03, whole genome shotgun sequence|-|23S rRNA (guanosine2251-2-O)-methyltransferase|loc|5097362 5098211 -1 # ID=3_4814|Type=CDS|transl_table=11]
TIGR00187	ribE: riboflavin synthase, alpha subunit	Biosynthesis of cofactors, prosthetic groups, and carriers	No	No	Yes	No	[Chroococcidiopsis sp. PCC 6712 Ga0438089_03, whole genome shotgun sequence|-|riboflavin synthase|loc|4370119 4370809 -1 # ID=3_4155|Type=CDS|transl_table=11]
TIGR00184	purA: adenylosuccinate synthase	Purines, pyrimidines, nucleosides, and nucleotides	No	No	Yes	No	[Chroococcidiopsis sp. PCC 6712 Ga0438089_03, whole genome shotgun sequence|-|adenylosuccinate synthase|loc|1227029 1228370 1 # ID=3_1207|Type=CDS|transl_table=11]
TIGR00974	3a0107s02c: phosphate ABC transporter, permease protein PstA	Transport and binding proteins	No	No	Yes	No	[Chroococcidiopsis sp. PCC 6712 Ga0438089_03, whole genome shotgun sequence|-|phosphate transport system permease protein|loc|5377892 5378771 -1 # ID=3_5066|Type=CDS|transl_table=11]
TIGR01214	rmlD: dTDP-4-dehydrorhamnose reductase	Cell envelope	No	No	No	No	[Chroococcidiopsis sp. PCC 6712 Ga0438089_03, whole genome shotgun sequence|-|dTDP-4-dehydrorhamnose reductase|loc|2232372 2233254 -1 # ID=3_2123|Type=CDS|transl_table=11]
TIGR00180	parB_part: ParB/RepB/Spo0J family partition protein	Unclassified	No	No	No	No	[Chroococcidiopsis sp. PCC 6712 Ga0438089_03, whole genome shotgun sequence|-|ParB family chromosome partitioning protein|loc|3558579 3559521 -1 # ID=3_3361|Type=CDS|transl_table=11]
TIGR01216	ATP_synt_epsi: ATP synthase F1, epsilon subunit	Energy metabolism	No	No	No	No	[Chroococcidiopsis sp. PCC 6712 Ga0438089_03, whole genome shotgun sequence|-|F-type H+-transporting ATPase subunit epsilon|loc|3713899 3714313 1 # ID=3_3541|Type=CDS|transl_table=11]
TIGR00188	rnpA: ribonuclease P protein component	Transcription	No	No	Yes	No	[Chroococcidiopsis sp. PCC 6712 Ga0438089_03, whole genome shotgun sequence|-|ribonuclease P protein component|loc|3812875 3813247 1 # ID=3_3641|Type=CDS|transl_table=11]
TIGR01792	urease_alph: urease, alpha subunit	Central intermediary metabolism	No	No	No	No	[Chroococcidiopsis sp. PCC 6712 Ga0438089_03, whole genome shotgun sequence|-|urease subunit alpha|loc|574567 576277 -1 # ID=3_646|Type=CDS|transl_table=11]
TIGR00234	tyrS: tyrosine--tRNA ligase	Protein synthesis	No	No	Yes	No	[Chroococcidiopsis sp. PCC 6712 Ga0438089_03, whole genome shotgun sequence|-|tyrosyl-tRNA synthetase|loc|3465129 3466347 1 # ID=3_3265|Type=CDS|transl_table=11]
TIGR02227	sigpep_I_bact: signal peptidase I	Protein fate	No	No	No	No	[Chroococcidiopsis sp. PCC 6712 Ga0438089_03, whole genome shotgun sequence|-|signal peptidase I|loc|1931856 1932453 1 # ID=3_1877|Type=CDS|transl_table=11; Chroococcidiopsis sp. PCC 6712 Ga0438089_03, whole genome shotgun sequence|-|signal peptidase I|loc|4265821 4266430 -1 # ID=3_4076|Type=CDS|transl_table=11]
TIGR00232	tktlase_bact: transketolase	Energy metabolism	No	No	No	No	[Chroococcidiopsis sp. PCC 6712 Ga0438089_03, whole genome shotgun sequence|-|transketolase|loc|3803248 3805273 1 # ID=3_3632|Type=CDS|transl_table=11]
TIGR00233	trpS: tryptophan--tRNA ligase	Protein synthesis	No	No	No	No	[Chroococcidiopsis sp. PCC 6712 Ga0438089_03, whole genome shotgun sequence|-|tryptophanyl-tRNA synthetase|loc|591675 592686 1 # ID=3_664|Type=CDS|transl_table=11]
TIGR00337	PyrG: CTP synthase	Purines, pyrimidines, nucleosides, and nucleotides	No	No	No	No	[Chroococcidiopsis sp. PCC 6712 Ga0438089_03, whole genome shotgun sequence|-|CTP synthase|loc|3305710 3307399 1 # ID=3_3120|Type=CDS|transl_table=11]
TIGR00336	pyrE: orotate phosphoribosyltransferase	Purines, pyrimidines, nucleosides, and nucleotides	No	No	Yes	No	[Chroococcidiopsis sp. PCC 6712 Ga0438089_03, whole genome shotgun sequence|-|orotate phosphoribosyltransferase|loc|584496 585093 1 # ID=3_656|Type=CDS|transl_table=11]
TIGR00331	hrcA: heat-inducible transcription repressor HrcA	Regulatory functions	No	No	No	No	[Chroococcidiopsis sp. PCC 6712 Ga0438089_03, whole genome shotgun sequence|-|heat-inducible transcriptional repressor|loc|2592177 2593260 1 # ID=3_2463|Type=CDS|transl_table=11]
TIGR00330	glpX: fructose-1,6-bisphosphatase, class II	Energy metabolism	No	Yes	Yes	No	[Chroococcidiopsis sp. PCC 6712 Ga0438089_03, whole genome shotgun sequence|-|fructose-1,6-bisphosphatase II / sedoheptulose-1,7-bisphosphatase|loc|2612701 2613739 1 # ID=3_2478|Type=CDS|transl_table=11]
TIGR01044	rplV_bact: ribosomal protein uL22	Protein synthesis	No	No	Yes	No	[Chroococcidiopsis sp. PCC 6712 Ga0438089_03, whole genome shotgun sequence|-|large subunit ribosomal protein L22|loc|3169353 3169713 -1 # ID=3_3005|Type=CDS|transl_table=11]
TIGR00962	atpA: ATP synthase F1, alpha subunit	Energy metabolism	No	No	No	No	[Chroococcidiopsis sp. PCC 6712 Ga0438089_03, whole genome shotgun sequence|-|F-type H+-transporting ATPase subunit alpha|loc|3841453 3842968 1 # ID=3_3674|Type=CDS|transl_table=11]
TIGR00963	secA: preprotein translocase, SecA subunit	Protein fate	No	No	No	No	[Chroococcidiopsis sp. PCC 6712 Ga0438089_03, whole genome shotgun sequence|-|preprotein translocase subunit SecA|loc|5380498 5383315 1 # ID=3_5069|Type=CDS|transl_table=11]
TIGR00964	secE_bact: preprotein translocase, SecE subunit	Protein fate	No	No	No	No	[Chroococcidiopsis sp. PCC 6712 Ga0438089_03, whole genome shotgun sequence|-|preprotein translocase subunit SecE|loc|4044374 4044608 1 # ID=3_3883|Type=CDS|transl_table=11]
TIGR00966	3a0501s07: protein-export membrane protein SecF	Protein fate	No	No	No	No	[Chroococcidiopsis sp. PCC 6712 Ga0438089_03, whole genome shotgun sequence|-|preprotein translocase subunit SecF|loc|4744274 4745213 -1 # ID=3_4491|Type=CDS|transl_table=11]
TIGR00967	3a0501s007: preprotein translocase, SecY subunit	Protein fate	No	No	No	No	[Chroococcidiopsis sp. PCC 6712 Ga0438089_03, whole genome shotgun sequence|-|preprotein translocase subunit SecY|loc|3160495 3161818 -1 # ID=3_2986|Type=CDS|transl_table=11]
SHMT	PF00464.15: Serine hydroxymethyltransferase	Unclassified	No	No	No	No	[Chroococcidiopsis sp. PCC 6712 Ga0438089_03, whole genome shotgun sequence|-|glycine hydroxymethyltransferase|loc|5552438 5553722 -1 # ID=3_5209|Type=CDS|transl_table=11]
TIGR02666	moaA: molybdenum cofactor biosynthesis protein A	Biosynthesis of cofactors, prosthetic groups, and carriers	No	No	No	No	[Chroococcidiopsis sp. PCC 6712 Ga0438089_03, whole genome shotgun sequence|-|cyclic pyranopterin phosphate synthase|loc|5213047 5214037 -1 # ID=3_4919|Type=CDS|transl_table=11]
TIGR00521	coaBC_dfp: phosphopantothenoylcysteine decarboxylase / phosphopantothenate--cysteine ligase	Biosynthesis of cofactors, prosthetic groups, and carriers	No	No	Yes	No	[Chroococcidiopsis sp. PCC 6712 Ga0438089_03, whole genome shotgun sequence|-|phosphopantothenoylcysteine decarboxylase/phosphopantothenate--cysteine ligase|loc|640573 641893 1 # ID=3_702|Type=CDS|transl_table=11]
TIGR02135	phoU_full: phosphate transport system regulatory protein PhoU	Transport and binding proteins	No	No	No	No	[Chroococcidiopsis sp. PCC 6712 Ga0438089_03, whole genome shotgun sequence|-|phosphate transport system protein|loc|5370508 5371177 1 # ID=3_5061|Type=CDS|transl_table=11]
TIGR00525	folB: dihydroneopterin aldolase	Biosynthesis of cofactors, prosthetic groups, and carriers	No	No	Yes	No	[Chroococcidiopsis sp. PCC 6712 Ga0438089_03, whole genome shotgun sequence|-|dihydroneopterin aldolase|loc|786657 787017 -1 # ID=3_836|Type=CDS|transl_table=11]
TIGR00527	gcvH: glycine cleavage system H protein	Energy metabolism	No	No	Yes	No	[Chroococcidiopsis sp. PCC 6712 Ga0438089_03, whole genome shotgun sequence|-|glycine cleavage system H protein|loc|4559549 4559954 -1 # ID=3_4335|Type=CDS|transl_table=11]
TIGR00528	gcvT: glycine cleavage system T protein	Energy metabolism	No	No	Yes	No	[Chroococcidiopsis sp. PCC 6712 Ga0438089_03, whole genome shotgun sequence|-|aminomethyltransferase|loc|4532313 4533450 1 # ID=3_4312|Type=CDS|transl_table=11]
TIGR02138	phosphate_pstC: phosphate ABC transporter, permease protein PstC	Transport and binding proteins	No	No	No	No	[Chroococcidiopsis sp. PCC 6712 Ga0438089_03, whole genome shotgun sequence|-|phosphate transport system permease protein|loc|5378830 5379739 -1 # ID=3_5067|Type=CDS|transl_table=11]
TIGR00243	Dxr: 1-deoxy-D-xylulose 5-phosphate reductoisomerase	Biosynthesis of cofactors, prosthetic groups, and carriers	No	No	No	No	[Chroococcidiopsis sp. PCC 6712 Ga0438089_03, whole genome shotgun sequence|-|1-deoxy-D-xylulose-5-phosphate reductoisomerase|loc|2728720 2729905 -1 # ID=3_2594|Type=CDS|transl_table=11]
TIGR00244	TIGR00244: transcriptional regulator NrdR	Regulatory functions	No	No	Yes	No	[Chroococcidiopsis sp. PCC 6712 Ga0438089_03, whole genome shotgun sequence|-|transcriptional repressor NrdR|loc|4782693 4783224 1 # ID=3_4530|Type=CDS|transl_table=11]
TIGR00247	TIGR00247: conserved hypothetical protein, YceG family	Hypothetical proteins	No	No	No	No	[Chroococcidiopsis sp. PCC 6712 Ga0438089_03, whole genome shotgun sequence|-|UPF0755 protein|loc|3772378 3773440 1 # ID=3_3601|Type=CDS|transl_table=11]
TIGR01039	atpD: ATP synthase F1, beta subunit	Energy metabolism	No	No	No	No	[Chroococcidiopsis sp. PCC 6712 Ga0438089_03, whole genome shotgun sequence|-|F-type H+-transporting ATPase subunit beta|loc|3712332 3713787 1 # ID=3_3540|Type=CDS|transl_table=11]
TIGR01131	ATP_synt_6_or_A: ATP synthase F0, A subunit	Energy metabolism	No	No	No	No	[Chroococcidiopsis sp. PCC 6712 Ga0438089_03, whole genome shotgun sequence|-|F-type H+-transporting ATPase subunit a|loc|3838463 3839219 1 # ID=3_3669|Type=CDS|transl_table=11]
TIGR01133	murG: undecaprenyldiphospho-muramoylpentapeptide beta-N-acetylglucosaminyltransferase	Cell envelope	No	No	No	No	[Chroococcidiopsis sp. PCC 6712 Ga0438089_03, whole genome shotgun sequence|-|UDP-N-acetylglucosamine--N-acetylmuramyl- (pentapeptide) pyrophosphoryl-undecaprenol N-acetylglucosamine transferase|loc|4272010 4273075 1 # ID=3_4083|Type=CDS|transl_table=11]
TIGR01134	purF: amidophosphoribosyltransferase	Purines, pyrimidines, nucleosides, and nucleotides	No	No	Yes	No	[Chroococcidiopsis sp. PCC 6712 Ga0438089_03, whole genome shotgun sequence|-|amidophosphoribosyltransferase|loc|3286153 3287644 1 # ID=3_3104|Type=CDS|transl_table=11]
TIGR01135	glmS: glutamine-fructose-6-phosphate transaminase (isomerizing)	Central intermediary metabolism	No	No	No	No	[Chroococcidiopsis sp. PCC 6712 Ga0438089_03, whole genome shotgun sequence|-|glucosamine--fructose-6-phosphate aminotransferase (isomerizing)|loc|1447274 1449164 -1 # ID=3_1419|Type=CDS|transl_table=11]
TIGR01031	rpmF_bact: ribosomal protein bL32	Protein synthesis	No	Yes	Yes	No	[Chroococcidiopsis sp. PCC 6712 Ga0438089_03, whole genome shotgun sequence|-|large subunit ribosomal protein L32|loc|3489021 3489198 -1 # ID=3_3287|Type=CDS|transl_table=11]
TIGR01030	rpmH_bact: ribosomal protein bL34	Protein synthesis	No	No	Yes	No	[Chroococcidiopsis sp. PCC 6712 Ga0438089_03, whole genome shotgun sequence|-|large subunit ribosomal protein L34|loc|3812713 3812851 1 # ID=3_3640|Type=CDS|transl_table=11]
TIGR01032	rplT_bact: ribosomal protein bL20	Protein synthesis	No	No	No	No	[Chroococcidiopsis sp. PCC 6712 Ga0438089_03, whole genome shotgun sequence|-|large subunit ribosomal protein L20|loc|5150014 5150368 1 # ID=3_4860|Type=CDS|transl_table=11]
TIGR01035	hemA: glutamyl-tRNA reductase	Biosynthesis of cofactors, prosthetic groups, and carriers	No	Yes	Yes	No	[Chroococcidiopsis sp. PCC 6712 Ga0438089_03, whole genome shotgun sequence|-|glutamyl-tRNA reductase|loc|2614058 2615345 1 # ID=3_2479|Type=CDS|transl_table=11]
TIGR01034	metK: methionine adenosyltransferase	Central intermediary metabolism	No	No	No	No	[Chroococcidiopsis sp. PCC 6712 Ga0438089_03, whole genome shotgun sequence|-|S-adenosylmethionine synthetase|loc|4499045 4500299 1 # ID=3_4279|Type=CDS|transl_table=11]
TIGR01036	pyrD_sub2: dihydroorotate dehydrogenase (fumarate)	Purines, pyrimidines, nucleosides, and nucleotides	No	No	Yes	No	[Chroococcidiopsis sp. PCC 6712 Ga0438089_03, whole genome shotgun sequence|-|dihydroorotate dehydrogenase|loc|763867 765001 -1 # ID=3_816|Type=CDS|transl_table=11]
GrpE	PF01025.15: GrpE	Unclassified	No	No	Yes	No	[Chroococcidiopsis sp. PCC 6712 Ga0438089_03, whole genome shotgun sequence|-|molecular chaperone GrpE|loc|3078481 3079270 -1 # ID=3_2905|Type=CDS|transl_table=11]
Cpn10	PF00166.17: Chaperonin 10 Kd subunit	Unclassified	No	No	Yes	No	[Chroococcidiopsis sp. PCC 6712 Ga0438089_03, whole genome shotgun sequence|-|chaperonin GroES|loc|699667 699979 1 # ID=3_758|Type=CDS|transl_table=11]
TIGR00810	secG: preprotein translocase, SecG subunit	Protein fate	No	No	Yes	No	[Chroococcidiopsis sp. PCC 6712 Ga0438089_03, whole genome shotgun sequence|-|preprotein translocase subunit SecG|loc|1203031 1203265 1 # ID=3_1187|Type=CDS|transl_table=11]
TIGR00380	cobD: cobalamin biosynthesis protein CobD	Biosynthesis of cofactors, prosthetic groups, and carriers	No	No	No	No	[Chroococcidiopsis sp. PCC 6712 Ga0438089_03, whole genome shotgun sequence|-|adenosylcobinamide-phosphate synthase|loc|439929 440958 -1 # ID=3_516|Type=CDS|transl_table=11]
TIGR00420	trmU: tRNA (5-methylaminomethyl-2-thiouridylate)-methyltransferase	Protein synthesis	No	No	No	No	[Chroococcidiopsis sp. PCC 6712 Ga0438089_03, whole genome shotgun sequence|-|tRNA-specific 2-thiouridylase|loc|3706349 3707402 -1 # ID=3_3536|Type=CDS|transl_table=11]
TIGR00422	valS: valine--tRNA ligase	Protein synthesis	No	No	No	No	[Chroococcidiopsis sp. PCC 6712 Ga0438089_03, whole genome shotgun sequence|-|valyl-tRNA synthetase|loc|2898887 2901617 -1 # ID=3_2727|Type=CDS|transl_table=11]
Ribosomal_S14	PF00253.17: Ribosomal protein S14p/S29e	Unclassified	No	Yes	Yes	No	[Chroococcidiopsis sp. PCC 6712 Ga0438089_03, whole genome shotgun sequence|-|small subunit ribosomal protein S14|loc|4664829 4665132 -1 # ID=3_4424|Type=CDS|transl_table=11]
TIGR00069	hisD: histidinol dehydrogenase	Amino acid biosynthesis	No	No	No	No	[Chroococcidiopsis sp. PCC 6712 Ga0438089_03, whole genome shotgun sequence|-|histidinol dehydrogenase|loc|5077920 5079213 -1 # ID=3_4801|Type=CDS|transl_table=11]
TIGR00382	clpX: ATP-dependent Clp protease, ATP-binding subunit ClpX	Protein fate	No	No	Yes	No	[Chroococcidiopsis sp. PCC 6712 Ga0438089_03, whole genome shotgun sequence|-|ATP-dependent Clp protease ATP-binding subunit ClpX|loc|4609723 4611073 -1 # ID=3_4373|Type=CDS|transl_table=11]
TIGR00383	corA: magnesium and cobalt transport protein CorA	Transport and binding proteins	Yes	No	Yes	No	[Chroococcidiopsis sp. PCC 6712 Ga0438089_03, whole genome shotgun sequence|-|magnesium transporter|loc|325384 326536 -1 # ID=3_398|Type=CDS|transl_table=11; Chroococcidiopsis sp. PCC 6712 Ga0438089_03, whole genome shotgun sequence|-|magnesium transporter|loc|4335650 4336880 1 # ID=3_4131|Type=CDS|transl_table=11]
TIGR00065	ftsZ: cell division protein FtsZ	Cellular processes	No	No	No	No	[Chroococcidiopsis sp. PCC 6712 Ga0438089_03, whole genome shotgun sequence|-|cell division protein FtsZ|loc|3821649 3822972 -1 # ID=3_3651|Type=CDS|transl_table=11]
TIGR00064	ftsY: signal recognition particle-docking protein FtsY	Protein fate	No	No	No	No	[Chroococcidiopsis sp. PCC 6712 Ga0438089_03, whole genome shotgun sequence|-|fused signal recognition particle receptor|loc|4484788 4486309 1 # ID=3_4266|Type=CDS|transl_table=11]
TIGR00067	glut_race: glutamate racemase	Cell envelope	No	No	No	No	[Chroococcidiopsis sp. PCC 6712 Ga0438089_03, whole genome shotgun sequence|-|glutamate racemase|loc|678613 679435 -1 # ID=3_741|Type=CDS|transl_table=11]
TIGR00061	L21: ribosomal protein bL21	Protein synthesis	No	No	No	No	[Chroococcidiopsis sp. PCC 6712 Ga0438089_03, whole genome shotgun sequence|-|large subunit ribosomal protein L21|loc|4086497 4086842 1 # ID=3_3921|Type=CDS|transl_table=11]
TIGR00060	L18_bact: ribosomal protein uL18	Protein synthesis	No	No	Yes	No	[Chroococcidiopsis sp. PCC 6712 Ga0438089_03, whole genome shotgun sequence|-|large subunit ribosomal protein L18|loc|3164950 3165313 -1 # ID=3_2995|Type=CDS|transl_table=11]
TIGR00063	folE: GTP cyclohydrolase I	Biosynthesis of cofactors, prosthetic groups, and carriers	Yes	No	Yes	No	[Chroococcidiopsis sp. PCC 6712 Ga0438089_03, whole genome shotgun sequence|-|GTP cyclohydrolase I|loc|2907468 2908104 -1 # ID=3_2736|Type=CDS|transl_table=11; Chroococcidiopsis sp. PCC 6712 Ga0438089_03, whole genome shotgun sequence|-|GTP cyclohydrolase I|loc|3140595 3141309 1 # ID=3_2963|Type=CDS|transl_table=11]
TIGR00062	L27: ribosomal protein bL27	Protein synthesis	No	No	No	No	[Chroococcidiopsis sp. PCC 6712 Ga0438089_03, whole genome shotgun sequence|-|large subunit ribosomal protein L27|loc|4086877 4087147 1 # ID=3_3922|Type=CDS|transl_table=11]
TIGR01394	TypA_BipA: GTP-binding protein TypA/BipA	Regulatory functions	No	No	No	No	[Chroococcidiopsis sp. PCC 6712 Ga0438089_03, whole genome shotgun sequence|-|GTP-binding protein|loc|4145717 4147511 1 # ID=3_3975|Type=CDS|transl_table=11]
TIGR00639	PurN: phosphoribosylglycinamide formyltransferase	Purines, pyrimidines, nucleosides, and nucleotides	No	No	No	No	[Chroococcidiopsis sp. PCC 6712 Ga0438089_03, whole genome shotgun sequence|-|phosphoribosylglycinamide formyltransferase-1|loc|2836985 2837639 1 # ID=3_2674|Type=CDS|transl_table=11]
TIGR01391	dnaG: DNA primase	DNA metabolism	No	No	No	No	[Chroococcidiopsis sp. PCC 6712 Ga0438089_03, whole genome shotgun sequence|-|DNA primase|loc|3043786 3045733 1 # ID=3_2871|Type=CDS|transl_table=11]
TIGR01393	lepA: elongation factor 4	Unknown function	No	No	No	No	[Chroococcidiopsis sp. PCC 6712 Ga0438089_03, whole genome shotgun sequence|-|GTP-binding protein LepA|loc|2449883 2451692 -1 # ID=3_2328|Type=CDS|transl_table=11]
TIGR00630	uvra: excinuclease ABC subunit A	DNA metabolism	No	No	Yes	No	[Chroococcidiopsis sp. PCC 6712 Ga0438089_03, whole genome shotgun sequence|-|excinuclease ABC subunit A|loc|1195810 1198720 1 # ID=3_1179|Type=CDS|transl_table=11]
TIGR00631	uvrb: excinuclease ABC subunit B	DNA metabolism	No	No	Yes	No	[Chroococcidiopsis sp. PCC 6712 Ga0438089_03, whole genome shotgun sequence|-|excinuclease ABC subunit B|loc|1298275 1300276 1 # ID=3_1272|Type=CDS|transl_table=11]
TIGR00149	TIGR00149_YjbQ: secondary thiamine-phosphate synthase enzyme	Unknown function	Yes	No	No	No	[Chroococcidiopsis sp. PCC 6712 Ga0438089_03, whole genome shotgun sequence|-|secondary thiamine-phosphate synthase enzyme|loc|829459 829897 -1 # ID=3_882|Type=CDS|transl_table=11; Chroococcidiopsis sp. PCC 6712 Ga0438089_03, whole genome shotgun sequence|-|secondary thiamine-phosphate synthase enzyme|loc|2912960 2913380 -1 # ID=3_2743|Type=CDS|transl_table=11]
TIGR00634	recN: DNA repair protein RecN	DNA metabolism	No	No	No	No	[Chroococcidiopsis sp. PCC 6712 Ga0438089_03, whole genome shotgun sequence|-|DNA repair protein RecN (Recombination protein N)|loc|3817187 3818939 1 # ID=3_3647|Type=CDS|transl_table=11]
TIGR00635	ruvB: Holliday junction DNA helicase RuvB	DNA metabolism	No	No	No	No	[Chroococcidiopsis sp. PCC 6712 Ga0438089_03, whole genome shotgun sequence|-|Holliday junction DNA helicase RuvB|loc|384538 385609 1 # ID=3_453|Type=CDS|transl_table=11]
TIGR00731	bL25_bact_ctc: ribosomal protein bL25, Ctc-form	Protein synthesis	No	No	No	No	[Chroococcidiopsis sp. PCC 6712 Ga0438089_03, whole genome shotgun sequence|-|large subunit ribosomal protein L25|loc|1228539 1229133 1 # ID=3_1208|Type=CDS|transl_table=11]
TIGR00732	dprA: DNA protecting protein DprA	Cellular processes	No	Yes	No	No	[Chroococcidiopsis sp. PCC 6712 Ga0438089_03, whole genome shotgun sequence|-|DNA processing protein|loc|2354349 2355492 1 # ID=3_2247|Type=CDS|transl_table=11]
TIGR00735	hisF: imidazoleglycerol phosphate synthase, cyclase subunit	Amino acid biosynthesis	No	No	No	No	[Chroococcidiopsis sp. PCC 6712 Ga0438089_03, whole genome shotgun sequence|-|cyclase|loc|2264510 2265281 1 # ID=3_2152|Type=CDS|transl_table=11]
TIGR01496	DHPS: dihydropteroate synthase	Biosynthesis of cofactors, prosthetic groups, and carriers	No	No	Yes	No	[Chroococcidiopsis sp. PCC 6712 Ga0438089_03, whole genome shotgun sequence|-|dihydropteroate synthase|loc|5304171 5305044 -1 # ID=3_5010|Type=CDS|transl_table=11]
Ribosomal_L23	PF00276.16: Ribosomal protein L23	Unclassified	No	No	Yes	No	[Chroococcidiopsis sp. PCC 6712 Ga0438089_03, whole genome shotgun sequence|-|large subunit ribosomal protein L23|loc|3171074 3171377 -1 # ID=3_3008|Type=CDS|transl_table=11]
TIGR01695	murJ_mviN: murein biosynthesis integral membrane protein MurJ	Cell envelope	No	No	No	No	[Chroococcidiopsis sp. PCC 6712 Ga0438089_03, whole genome shotgun sequence|-|putative peptidoglycan lipid II flippase|loc|4554071 4555670 -1 # ID=3_4330|Type=CDS|transl_table=11]
TIGR01694	MTAP: methylthioadenosine phosphorylase	Purines, pyrimidines, nucleosides, and nucleotides	No	No	No	No	[Chroococcidiopsis sp. PCC 6712 Ga0438089_03, whole genome shotgun sequence|-|5-methylthioadenosine phosphorylase|loc|2038811 2039684 1 # ID=3_1956|Type=CDS|transl_table=11]
TIGR01088	aroQ: 3-dehydroquinate dehydratase, type II	Amino acid biosynthesis	No	No	No	No	[Chroococcidiopsis sp. PCC 6712 Ga0438089_03, whole genome shotgun sequence|-|3-dehydroquinate dehydratase-2|loc|2967923 2968373 -1 # ID=3_2800|Type=CDS|transl_table=11]
TIGR01255	pyr_form_ly_1: formate acetyltransferase	Energy metabolism	No	No	No	No	[Chroococcidiopsis sp. PCC 6712 Ga0438089_03, whole genome shotgun sequence|-|formate C-acetyltransferase|loc|4972951 4975180 1 # ID=3_4698|Type=CDS|transl_table=11]
TIGR01082	murC: UDP-N-acetylmuramate--L-alanine ligase	Cell envelope	No	No	Yes	No	[Chroococcidiopsis sp. PCC 6712 Ga0438089_03, whole genome shotgun sequence|-|UDP-N-acetylmuramate--alanine ligase|loc|2026258 2027737 1 # ID=3_1947|Type=CDS|transl_table=11]
TIGR01083	nth: endonuclease III	DNA metabolism	No	Yes	Yes	No	[Chroococcidiopsis sp. PCC 6712 Ga0438089_03, whole genome shotgun sequence|-|endonuclease-3|loc|4665252 4665891 -1 # ID=3_4425|Type=CDS|transl_table=11]
TIGR01087	murD: UDP-N-acetylmuramoylalanine--D-glutamate ligase	Cell envelope	No	No	No	No	[Chroococcidiopsis sp. PCC 6712 Ga0438089_03, whole genome shotgun sequence|-|UDP-N-acetylmuramoylalanine--D-glutamate ligase|loc|1274664 1276044 1 # ID=3_1247|Type=CDS|transl_table=11]
TIGR00884	guaA_Cterm: GMP synthase (glutamine-hydrolyzing), C-terminal domain	Purines, pyrimidines, nucleosides, and nucleotides	No	No	No	No	[Chroococcidiopsis sp. PCC 6712 Ga0438089_03, whole genome shotgun sequence|-|GMP synthase (glutamine-hydrolysing)|loc|1012364 1013993 -1 # ID=3_1043|Type=CDS|transl_table=11]
TIGR00928	purB: adenylosuccinate lyase	Purines, pyrimidines, nucleosides, and nucleotides	No	No	Yes	No	[Chroococcidiopsis sp. PCC 6712 Ga0438089_03, whole genome shotgun sequence|-|adenylosuccinate lyase|loc|3892818 3894114 -1 # ID=3_3719|Type=CDS|transl_table=11]
TIGR00922	nusG: transcription termination/antitermination factor NusG	Transcription	No	No	No	No	[Chroococcidiopsis sp. PCC 6712 Ga0438089_03, whole genome shotgun sequence|-|transcriptional antiterminator NusG|loc|4044607 4045228 1 # ID=3_3884|Type=CDS|transl_table=11]
TIGR00059	L17: ribosomal protein bL17	Protein synthesis	No	No	Yes	No	[Chroococcidiopsis sp. PCC 6712 Ga0438089_03, whole genome shotgun sequence|-|large subunit ribosomal protein L17|loc|3156977 3157328 -1 # ID=3_2979|Type=CDS|transl_table=11]
TIGR02075	pyrH_bact: UMP kinase	Purines, pyrimidines, nucleosides, and nucleotides	No	No	Yes	No	[Chroococcidiopsis sp. PCC 6712 Ga0438089_03, whole genome shotgun sequence|-|uridylate kinase|loc|1911342 1912065 -1 # ID=3_1854|Type=CDS|transl_table=11]
TIGR01498	folK: 2-amino-4-hydroxy-6-hydroxymethyldihydropteridine diphosphokinase	Biosynthesis of cofactors, prosthetic groups, and carriers	No	No	Yes	No	[Chroococcidiopsis sp. PCC 6712 Ga0438089_03, whole genome shotgun sequence|-|2-amino-4-hydroxy-6- hydroxymethyldihydropteridine diphosphokinase|loc|2425472 2425952 -1 # ID=3_2311|Type=CDS|transl_table=11]
TIGR00564	trpE_most: anthranilate synthase component I	Amino acid biosynthesis	No	No	No	No	[Chroococcidiopsis sp. PCC 6712 Ga0438089_03, whole genome shotgun sequence|-|anthranilate synthase component 1|loc|2499296 2500832 1 # ID=3_2373|Type=CDS|transl_table=11]
TIGR00560	pgsA: CDP-diacylglycerol--glycerol-3-phosphate 3-phosphatidyltransferase	Fatty acid and phospholipid metabolism	No	No	No	No	[Chroococcidiopsis sp. PCC 6712 Ga0438089_03, whole genome shotgun sequence|-|CDP-diacylglycerol--glycerol-3-phosphate 3-phosphatidyltransferase|loc|3701225 3701795 -1 # ID=3_3530|Type=CDS|transl_table=11]
TIGR00561	pntA: NAD(P)(+) transhydrogenase (AB-specific), alpha subunit	Energy metabolism	No	No	No	No	[Chroococcidiopsis sp. PCC 6712 Ga0438089_03, whole genome shotgun sequence|-|NAD(P) transhydrogenase subunit alpha|loc|141076 142663 -1 # ID=3_232|Type=CDS|transl_table=11]
TIGR00563	rsmB: 16S rRNA (cytosine(967)-C(5))-methyltransferase	Protein synthesis	No	No	No	No	[Chroococcidiopsis sp. PCC 6712 Ga0438089_03, whole genome shotgun sequence|-|16S rRNA (cytosine967-C5)-methyltransferase|loc|2377580 2378963 -1 # ID=3_2270|Type=CDS|transl_table=11]
TIGR00204	dxs: 1-deoxy-D-xylulose-5-phosphate synthase	Biosynthesis of cofactors, prosthetic groups, and carriers	No	No	No	No	[Chroococcidiopsis sp. PCC 6712 Ga0438089_03, whole genome shotgun sequence|-|1-deoxy-D-xylulose-5-phosphate synthase|loc|2492541 2494485 -1 # ID=3_2368|Type=CDS|transl_table=11]
TIGR00368	TIGR00368: Mg chelatase-like protein	Unknown function	No	No	Yes	No	[Chroococcidiopsis sp. PCC 6712 Ga0438089_03, whole genome shotgun sequence|-|magnesium chelatase family protein|loc|707428 708958 1 # ID=3_769|Type=CDS|transl_table=11]
TIGR01179	galE: UDP-glucose 4-epimerase GalE	Energy metabolism	Yes	No	Yes	No	[Chroococcidiopsis sp. PCC 6712 Ga0438089_03, whole genome shotgun sequence|-|UDP-glucose 4-epimerase|loc|675685 676690 -1 # ID=3_738|Type=CDS|transl_table=11; Chroococcidiopsis sp. PCC 6712 Ga0438089_03, whole genome shotgun sequence|-|UDP-glucose 4-epimerase|loc|3362221 3363211 -1 # ID=3_3172|Type=CDS|transl_table=11]
TIGR00203	cydB: cytochrome d ubiquinol oxidase, subunit II	Energy metabolism	No	No	No	No	[Chroococcidiopsis sp. PCC 6712 Ga0438089_03, whole genome shotgun sequence|-|cytochrome d ubiquinol oxidase subunit II|loc|1901439 1902465 -1 # ID=3_1845|Type=CDS|transl_table=11]
TIGR00362	DnaA: chromosomal replication initiator protein DnaA	DNA metabolism	No	No	Yes	No	[Chroococcidiopsis sp. PCC 6712 Ga0438089_03, whole genome shotgun sequence|-|chromosomal replication initiator protein|loc|1971012 1972380 1 # ID=3_1909|Type=CDS|transl_table=11]
TIGR01171	rplB_bact: ribosomal protein uL2	Protein synthesis	No	No	No	No	[Chroococcidiopsis sp. PCC 6712 Ga0438089_03, whole genome shotgun sequence|-|large subunit ribosomal protein L2|loc|3170154 3170982 -1 # ID=3_3007|Type=CDS|transl_table=11]
TIGR01173	glmU: UDP-N-acetylglucosamine diphosphorylase/glucosamine-1-phosphate N-acetyltransferase	Central intermediary metabolism	No	No	No	No	[Chroococcidiopsis sp. PCC 6712 Ga0438089_03, whole genome shotgun sequence|-|bifunctional UDP-N-acetylglucosamine pyrophosphorylase/glucosamine-1-phosphate N-acetyltransferase|loc|2667200 2668553 -1 # ID=3_2532|Type=CDS|transl_table=11]
TIGR00959	ffh: signal recognition particle protein	Protein fate	No	No	No	No	[Chroococcidiopsis sp. PCC 6712 Ga0438089_03, whole genome shotgun sequence|-|signal recognition particle subunit SRP54|loc|2002833 2004249 1 # ID=3_1932|Type=CDS|transl_table=11]
TIGR01379	thiL: thiamine-phosphate kinase	Biosynthesis of cofactors, prosthetic groups, and carriers	No	No	No	No	[Chroococcidiopsis sp. PCC 6712 Ga0438089_03, whole genome shotgun sequence|-|thiamine-monophosphate kinase|loc|4091231 4092233 -1 # ID=3_3925|Type=CDS|transl_table=11]
TIGR01071	rplO_bact: ribosomal protein uL15	Protein synthesis	No	No	Yes	No	[Chroococcidiopsis sp. PCC 6712 Ga0438089_03, whole genome shotgun sequence|-|ribosomal protein L15|loc|3161931 3162219 -1 # ID=3_2987|Type=CDS|transl_table=11]
TIGR01073	pcrA: ATP-dependent DNA helicase PcrA	DNA metabolism	No	No	No	No	[Chroococcidiopsis sp. PCC 6712 Ga0438089_03, whole genome shotgun sequence|-|DNA helicase-2/ATP-dependent DNA helicase PcrA|loc|1638994 1641322 -1 # ID=3_1605|Type=CDS|transl_table=11]
TIGR01072	murA: UDP-N-acetylglucosamine 1-carboxyvinyltransferase	Cell envelope	No	No	No	No	[Chroococcidiopsis sp. PCC 6712 Ga0438089_03, whole genome shotgun sequence|-|UDP-N-acetylglucosamine 1-carboxyvinyltransferase|loc|596137 597400 1 # ID=3_669|Type=CDS|transl_table=11]
TIGR00952	S15_bact: ribosomal protein uS15	Protein synthesis	No	No	Yes	No	[Chroococcidiopsis sp. PCC 6712 Ga0438089_03, whole genome shotgun sequence|-|small subunit ribosomal protein S15|loc|3209687 3209957 1 # ID=3_3047|Type=CDS|transl_table=11]
TIGR01079	rplX_bact: ribosomal protein uL24	Protein synthesis	No	No	Yes	No	[Chroococcidiopsis sp. PCC 6712 Ga0438089_03, whole genome shotgun sequence|-|large subunit ribosomal protein L24|loc|3166911 3167256 -1 # ID=3_2999|Type=CDS|transl_table=11]
TIGR03723	T6A_TsaD_YgjD: tRNA threonylcarbamoyl adenosine modification protein TsaD	Protein synthesis	No	No	Yes	No	[Chroococcidiopsis sp. PCC 6712 Ga0438089_03, whole genome shotgun sequence|-|N6-L-threonylcarbamoyladenine synthase|loc|4813168 4814230 1 # ID=3_4559|Type=CDS|transl_table=11]
TIGR03725	T6A_YeaZ: tRNA threonylcarbamoyl adenosine modification protein YeaZ	Protein synthesis	No	No	Yes	No	[Chroococcidiopsis sp. PCC 6712 Ga0438089_03, whole genome shotgun sequence|-|tRNA threonylcarbamoyl adenosine modification protein YeaZ|loc|4643056 4643707 -1 # ID=3_4404|Type=CDS|transl_table=11]
TIGR00518	alaDH: alanine dehydrogenase	Energy metabolism	No	No	No	No	[Chroococcidiopsis sp. PCC 6712 Ga0438089_03, whole genome shotgun sequence|-|alanine dehydrogenase|loc|967061 968147 1 # ID=3_1001|Type=CDS|transl_table=11]
TIGR00510	lipA: lipoyl synthase	Biosynthesis of cofactors, prosthetic groups, and carriers	Yes	No	No	No	[Chroococcidiopsis sp. PCC 6712 Ga0438089_03, whole genome shotgun sequence|-|lipoic acid synthetase|loc|482243 483155 -1 # ID=3_559|Type=CDS|transl_table=11; Chroococcidiopsis sp. PCC 6712 Ga0438089_03, whole genome shotgun sequence|-|lipoic acid synthetase|loc|3365188 3366058 -1 # ID=3_3174|Type=CDS|transl_table=11]
TIGR01736	FGAM_synth_II: phosphoribosylformylglycinamidine synthase II	Purines, pyrimidines, nucleosides, and nucleotides	No	No	No	No	[Chroococcidiopsis sp. PCC 6712 Ga0438089_03, whole genome shotgun sequence|-|phosphoribosylformylglycinamidine synthase|loc|3283627 3285961 1 # ID=3_3103|Type=CDS|transl_table=11]
TIGR01737	FGAM_synth_I: phosphoribosylformylglycinamidine synthase I	Purines, pyrimidines, nucleosides, and nucleotides	No	No	No	No	[Chroococcidiopsis sp. PCC 6712 Ga0438089_03, whole genome shotgun sequence|-|phosphoribosylformylglycinamidine synthase|loc|538391 539081 1 # ID=3_612|Type=CDS|transl_table=11]
TIGR00517	acyl_carrier: acyl carrier protein	Fatty acid and phospholipid metabolism	No	No	No	No	[Chroococcidiopsis sp. PCC 6712 Ga0438089_03, whole genome shotgun sequence|-|acyl carrier protein|loc|3801371 3801620 1 # ID=3_3630|Type=CDS|transl_table=11]
Ribosomal_S8	PF00410.15: Ribosomal protein S8	Unclassified	No	No	No	No	[Chroococcidiopsis sp. PCC 6712 Ga0438089_03, whole genome shotgun sequence|-|small subunit ribosomal protein S8|loc|3165879 3166281 -1 # ID=3_2997|Type=CDS|transl_table=11]
TIGR00216	ispH_lytB: 4-hydroxy-3-methylbut-2-enyl diphosphate reductase	Biosynthesis of cofactors, prosthetic groups, and carriers	No	No	No	No	[Chroococcidiopsis sp. PCC 6712 Ga0438089_03, whole genome shotgun sequence|-|4-hydroxy-3-methylbut-2-enyl diphosphate reductase|loc|4337896 4339120 1 # ID=3_4133|Type=CDS|transl_table=11]
TIGR00109	hemH: ferrochelatase	Biosynthesis of cofactors, prosthetic groups, and carriers	No	No	Yes	No	[Chroococcidiopsis sp. PCC 6712 Ga0438089_03, whole genome shotgun sequence|-|ferrochelatase|loc|1514449 1515613 -1 # ID=3_1479|Type=CDS|transl_table=11]
TIGR00105	L31: ribosomal protein bL31	Protein synthesis	No	No	Yes	No	[Chroococcidiopsis sp. PCC 6712 Ga0438089_03, whole genome shotgun sequence|-|large subunit ribosomal protein L31|loc|3154930 3155176 -1 # ID=3_2975|Type=CDS|transl_table=11]
TIGR00103	DNA_YbaB_EbfC: DNA-binding protein, YbaB/EbfC family	Unknown function	No	No	Yes	No	[Chroococcidiopsis sp. PCC 6712 Ga0438089_03, whole genome shotgun sequence|-|hypothetical protein|loc|2029192 2029519 1 # ID=3_1949|Type=CDS|transl_table=11]
TIGR00101	ureG: urease accessory protein UreG	Central intermediary metabolism	No	No	No	No	[Chroococcidiopsis sp. PCC 6712 Ga0438089_03, whole genome shotgun sequence|-|urease accessory protein|loc|3100600 3101236 -1 # ID=3_2928|Type=CDS|transl_table=11]
TIGR00674	dapA: 4-hydroxy-tetrahydrodipicolinate synthase	Amino acid biosynthesis	No	No	Yes	No	[Chroococcidiopsis sp. PCC 6712 Ga0438089_03, whole genome shotgun sequence|-|4-hydroxy-tetrahydrodipicolinate synthase|loc|5246701 5247595 1 # ID=3_4947|Type=CDS|transl_table=11]
TIGR00670	asp_carb_tr: aspartate carbamoyltransferase	Purines, pyrimidines, nucleosides, and nucleotides	No	No	No	Yes	[Chroococcidiopsis sp. PCC 6712 Ga0438089_03, whole genome shotgun sequence|-|aspartate carbamoyltransferase catalytic subunit|loc|3025773 3026754 -1 # ID=3_2853|Type=CDS|transl_table=11]
TIGR02170	thyX: thymidylate synthase, flavin-dependent	Purines, pyrimidines, nucleosides, and nucleotides	No	Yes	No	No	[Chroococcidiopsis sp. PCC 6712 Ga0438089_03, whole genome shotgun sequence|-|thymidylate synthase (FAD)|loc|2767454 2768177 1 # ID=3_2624|Type=CDS|transl_table=11]
TIGR01515	branching_enzym: 1,4-alpha-glucan branching enzyme	Energy metabolism	No	No	Yes	No	[Chroococcidiopsis sp. PCC 6712 Ga0438089_03, whole genome shotgun sequence|-|1,4-alpha-glucan branching enzyme|loc|4479559 4481860 -1 # ID=3_4262|Type=CDS|transl_table=11]
TIGR01510	coaD_prev_kdtB: pantetheine-phosphate adenylyltransferase	Biosynthesis of cofactors, prosthetic groups, and carriers	No	No	No	No	[Chroococcidiopsis sp. PCC 6712 Ga0438089_03, whole genome shotgun sequence|-|pantetheine-phosphate adenylyltransferase|loc|665551 666043 1 # ID=3_730|Type=CDS|transl_table=11]
TIGR00472	pheT_bact: phenylalanine--tRNA ligase, beta subunit	Protein synthesis	No	No	No	No	[Chroococcidiopsis sp. PCC 6712 Ga0438089_03, whole genome shotgun sequence|-|phenylalanyl-tRNA synthetase beta chain|loc|2065771 2068204 -1 # ID=3_1980|Type=CDS|transl_table=11]
TIGR01534	GAPDH-I: glyceraldehyde-3-phosphate dehydrogenase, type I	Energy metabolism	Yes	No	No	Yes	[Chroococcidiopsis sp. PCC 6712 Ga0438089_03, whole genome shotgun sequence|-|glyceraldehyde-3-phosphate dehydrogenase (NAD(P))|loc|2024864 2025875 -1 # ID=3_1946|Type=CDS|transl_table=11; Chroococcidiopsis sp. PCC 6712 Ga0438089_03, whole genome shotgun sequence|-|glyceraldehyde 3-phosphate dehydrogenase|loc|4548774 4549815 1 # ID=3_4327|Type=CDS|transl_table=11]
TIGR01455	glmM: phosphoglucosamine mutase	Central intermediary metabolism	No	No	No	No	[Chroococcidiopsis sp. PCC 6712 Ga0438089_03, whole genome shotgun sequence|-|phosphoglucosamine mutase|loc|1934801 1936217 -1 # ID=3_1880|Type=CDS|transl_table=11]
TIGR00479	rumA: 23S rRNA (uracil-5-)-methyltransferase RumA	Protein synthesis	No	No	No	No	[Chroococcidiopsis sp. PCC 6712 Ga0438089_03, whole genome shotgun sequence|-|23S rRNA (uracil1939-C5)-methyltransferase|loc|4605351 4606749 -1 # ID=3_4369|Type=CDS|transl_table=11]
TIGR03426	shape_MreD: rod shape-determining protein MreD	Cell envelope	No	No	Yes	No	[Chroococcidiopsis sp. PCC 6712 Ga0438089_03, whole genome shotgun sequence|-|rod shape-determining protein MreD|loc|4241981 4242500 1 # ID=3_4051|Type=CDS|transl_table=11]
TIGR03423	pbp2_mrdA: penicillin-binding protein 2	Cell envelope	No	No	No	No	[Chroococcidiopsis sp. PCC 6712 Ga0438089_03, whole genome shotgun sequence|-|penicillin-binding protein 2|loc|1510092 1511871 -1 # ID=3_1473|Type=CDS|transl_table=11]
TIGR01953	NusA: transcription termination factor NusA	Transcription	No	No	No	No	[Chroococcidiopsis sp. PCC 6712 Ga0438089_03, whole genome shotgun sequence|-|N utilization substance protein A|loc|5044646 5045933 1 # ID=3_4774|Type=CDS|transl_table=11]
TIGR01951	nusB: transcription antitermination factor NusB	Transcription	No	No	No	No	[Chroococcidiopsis sp. PCC 6712 Ga0438089_03, whole genome shotgun sequence|-|N utilization substance protein B|loc|1787227 1787881 -1 # ID=3_1748|Type=CDS|transl_table=11]
TIGR00032	argG: argininosuccinate synthase	Amino acid biosynthesis	No	No	Yes	No	[Chroococcidiopsis sp. PCC 6712 Ga0438089_03, whole genome shotgun sequence|-|argininosuccinate synthase|loc|4325780 4326986 -1 # ID=3_4124|Type=CDS|transl_table=11]
TIGR00033	aroC: chorismate synthase	Amino acid biosynthesis	No	No	No	No	[Chroococcidiopsis sp. PCC 6712 Ga0438089_03, whole genome shotgun sequence|-|chorismate synthase|loc|1519879 1520983 -1 # ID=3_1484|Type=CDS|transl_table=11]
TIGR00036	dapB: 4-hydroxy-tetrahydrodipicolinate reductase	Amino acid biosynthesis	No	No	Yes	No	[Chroococcidiopsis sp. PCC 6712 Ga0438089_03, whole genome shotgun sequence|-|4-hydroxy-tetrahydrodipicolinate reductase|loc|185013 185841 -1 # ID=3_272|Type=CDS|transl_table=11]
TIGR03150	fabF: beta-ketoacyl-acyl-carrier-protein synthase II	Fatty acid and phospholipid metabolism	No	No	No	No	[Chroococcidiopsis sp. PCC 6712 Ga0438089_03, whole genome shotgun sequence|-|3-oxoacyl-[acyl-carrier-protein] synthase II|loc|3801712 3802963 1 # ID=3_3631|Type=CDS|transl_table=11]
TIGR00038	efp: translation elongation factor P	Protein synthesis	No	No	No	No	[Chroococcidiopsis sp. PCC 6712 Ga0438089_03, whole genome shotgun sequence|-|elongation factor P|loc|3851378 3852026 1 # ID=3_3682|Type=CDS|transl_table=11]
TIGR03156	GTP_HflX: GTP-binding protein HflX	Unknown function	No	No	No	No	[Chroococcidiopsis sp. PCC 6712 Ga0438089_03, whole genome shotgun sequence|-|GTP-binding protein HflX|loc|3730557 3731934 1 # ID=3_3557|Type=CDS|transl_table=11]
TIGR02350	prok_dnaK: chaperone protein DnaK	Protein fate	Yes	No	Yes	No	[Chroococcidiopsis sp. PCC 6712 Ga0438089_03, whole genome shotgun sequence|-|molecular chaperone DnaK|loc|3076325 3078362 -1 # ID=3_2904|Type=CDS|transl_table=11; Chroococcidiopsis sp. PCC 6712 Ga0438089_03, whole genome shotgun sequence|-|molecular chaperone DnaK|loc|3290856 3292782 1 # ID=3_3109|Type=CDS|transl_table=11; Chroococcidiopsis sp. PCC 6712 Ga0438089_03, whole genome shotgun sequenc…
TIGR02352	thiamin_ThiO: glycine oxidase ThiO	Biosynthesis of cofactors, prosthetic groups, and carriers	No	Yes	No	No	[Chroococcidiopsis sp. PCC 6712 Ga0438089_03, whole genome shotgun sequence|-|thiazole synthase|loc|4707042 4709112 1 # ID=3_4458|Type=CDS|transl_table=11]
TIGR02891	CtaD_CoxA: cytochrome c oxidase, subunit I	Energy metabolism	Yes	Yes	No	No	[Chroococcidiopsis sp. PCC 6712 Ga0438089_03, whole genome shotgun sequence|-|cytochrome c oxidase subunit 1|loc|525052 526690 -1 # ID=3_598|Type=CDS|transl_table=11; Chroococcidiopsis sp. PCC 6712 Ga0438089_03, whole genome shotgun sequence|-|cytochrome c oxidase subunit 1|loc|2112451 2114104 -1 # ID=3_2022|Type=CDS|transl_table=11]
Ribosomal_L10	PF00466.16: Ribosomal protein L10	Unclassified	No	No	No	No	[Chroococcidiopsis sp. PCC 6712 Ga0438089_03, whole genome shotgun sequence|-|large subunit ribosomal protein L10|loc|4046970 4047507 1 # ID=3_3887|Type=CDS|transl_table=11]
TIGR00088	trmD: tRNA (guanine(37)-N(1))-methyltransferase	Protein synthesis	No	Yes	Yes	No	[Chroococcidiopsis sp. PCC 6712 Ga0438089_03, whole genome shotgun sequence|-|tRNA (guanine37-N1)-methyltransferase|loc|2778486 2779185 1 # ID=3_2632|Type=CDS|transl_table=11]
TIGR00086	smpB: SsrA-binding protein	Protein synthesis	No	No	Yes	No	[Chroococcidiopsis sp. PCC 6712 Ga0438089_03, whole genome shotgun sequence|-|SsrA-binding protein|loc|2089346 2089823 -1 # ID=3_2001|Type=CDS|transl_table=11]
TIGR00084	ruvA: Holliday junction DNA helicase RuvA	DNA metabolism	No	No	Yes	No	[Chroococcidiopsis sp. PCC 6712 Ga0438089_03, whole genome shotgun sequence|-|Holliday junction DNA helicase RuvA|loc|1548720 1549368 1 # ID=3_1514|Type=CDS|transl_table=11]
TIGR00083	ribF: riboflavin biosynthesis protein RibF	Biosynthesis of cofactors, prosthetic groups, and carriers	No	No	Yes	No	[Chroococcidiopsis sp. PCC 6712 Ga0438089_03, whole genome shotgun sequence|-|riboflavin kinase/FMN adenylyltransferase|loc|2975360 2976290 1 # ID=3_2806|Type=CDS|transl_table=11]
TIGR00082	rbfA: ribosome-binding factor A	Transcription	No	Yes	No	No	[Chroococcidiopsis sp. PCC 6712 Ga0438089_03, whole genome shotgun sequence|-|ribosome-binding factor A|loc|154163 154529 1 # ID=3_242|Type=CDS|transl_table=11]
TIGR00081	purC: phosphoribosylaminoimidazolesuccinocarboxamide synthase	Purines, pyrimidines, nucleosides, and nucleotides	No	Yes	Yes	No	[Chroococcidiopsis sp. PCC 6712 Ga0438089_03, whole genome shotgun sequence|-|phosphoribosylaminoimidazole-succinocarboxamide synthase|loc|3015773 3016520 -1 # ID=3_2843|Type=CDS|transl_table=11]
TIGR00855	L12: ribosomal protein bL12	Protein synthesis	No	No	No	No	[Chroococcidiopsis sp. PCC 6712 Ga0438089_03, whole genome shotgun sequence|-|large subunit ribosomal protein L7/L12|loc|4047557 4047935 1 # ID=3_3888|Type=CDS|transl_table=11]
TIGR00693	thiE: thiamine-phosphate diphosphorylase	Biosynthesis of cofactors, prosthetic groups, and carriers	No	No	Yes	No	[Chroococcidiopsis sp. PCC 6712 Ga0438089_03, whole genome shotgun sequence|-|thiamine-phosphate pyrophosphorylase|loc|587807 588815 1 # ID=3_660|Type=CDS|transl_table=11]
TIGR00079	pept_deformyl: peptide deformylase	Protein fate	No	No	Yes	No	[Chroococcidiopsis sp. PCC 6712 Ga0438089_03, whole genome shotgun sequence|-|peptide deformylase|loc|4372872 4373436 1 # ID=3_4158|Type=CDS|transl_table=11; Chroococcidiopsis sp. PCC 6712 Ga0438089_03, whole genome shotgun sequence|-|peptide deformylase|loc|4453763 4454318 1 # ID=3_4239|Type=CDS|transl_table=11]
TIGR01777	yfcH: TIGR01777 family protein	Hypothetical proteins	No	No	No	No	[Chroococcidiopsis sp. PCC 6712 Ga0438089_03, whole genome shotgun sequence|-|hypothetical protein|loc|601065 601998 1 # ID=3_674|Type=CDS|transl_table=11]
TIGR00551	nadB: L-aspartate oxidase	Biosynthesis of cofactors, prosthetic groups, and carriers	No	No	No	No	[Chroococcidiopsis sp. PCC 6712 Ga0438089_03, whole genome shotgun sequence|-|L-aspartate oxidase|loc|2920645 2922268 1 # ID=3_2753|Type=CDS|transl_table=11]
TIGR00550	nadA: quinolinate synthetase complex, A subunit	Biosynthesis of cofactors, prosthetic groups, and carriers	No	No	No	No	[Chroococcidiopsis sp. PCC 6712 Ga0438089_03, whole genome shotgun sequence|-|quinolinate synthase|loc|1314563 1315520 1 # ID=3_1294|Type=CDS|transl_table=11]
TIGR00252	TIGR00252: TIGR00252 family protein	Hypothetical proteins	No	No	No	No	[Chroococcidiopsis sp. PCC 6712 Ga0438089_03, whole genome shotgun sequence|-|putative endonuclease|loc|757699 758179 -1 # ID=3_808|Type=CDS|transl_table=11]
TIGR00250	RNAse_H_YqgF: putative transcription antitermination factor YqgF	Unknown function	No	No	Yes	No	[Chroococcidiopsis sp. PCC 6712 Ga0438089_03, whole genome shotgun sequence|-|putative Holliday junction resolvase|loc|719596 720073 -1 # ID=3_779|Type=CDS|transl_table=11]
TIGR00256	TIGR00256: D-tyrosyl-tRNA(Tyr) deacylase	Protein synthesis	No	No	Yes	No	[Chroococcidiopsis sp. PCC 6712 Ga0438089_03, whole genome shotgun sequence|-|D-tyrosyl-tRNA(Tyr) deacylase|loc|2294605 2295058 1 # ID=3_2188|Type=CDS|transl_table=11]
TIGR00558	pdxH: pyridoxamine 5'-phosphate oxidase	Biosynthesis of cofactors, prosthetic groups, and carriers	Yes	No	Yes	No	[Chroococcidiopsis sp. PCC 6712 Ga0438089_03, whole genome shotgun sequence|-|pyridoxamine 5-phosphate oxidase|loc|2932926 2933568 -1 # ID=3_2763|Type=CDS|transl_table=11; Chroococcidiopsis sp. PCC 6712 Ga0438089_03, whole genome shotgun sequence|-|pyridoxamine 5-phosphate oxidase|loc|5166600 5167248 -1 # ID=3_4873|Type=CDS|transl_table=11]
TIGR01145	ATP_synt_delta: ATP synthase F1, delta subunit	Energy metabolism	No	No	No	No	[Chroococcidiopsis sp. PCC 6712 Ga0438089_03, whole genome shotgun sequence|-|F-type H+-transporting ATPase subunit delta|loc|3840828 3841386 1 # ID=3_3673|Type=CDS|transl_table=11]
TIGR01144	ATP_synt_b: ATP synthase F0, B subunit	Energy metabolism	No	No	Yes	No	[Chroococcidiopsis sp. PCC 6712 Ga0438089_03, whole genome shotgun sequence|-|F-type H+-transporting ATPase subunit b|loc|3840292 3840829 1 # ID=3_3672|Type=CDS|transl_table=11]
TIGR01029	rpsG_bact: ribosomal protein uS7	Protein synthesis	No	No	No	No	[Chroococcidiopsis sp. PCC 6712 Ga0438089_03, whole genome shotgun sequence|-|small subunit ribosomal protein S7|loc|2396075 2396546 1 # ID=3_2285|Type=CDS|transl_table=11]
TIGR01141	hisC: histidinol-phosphate transaminase	Amino acid biosynthesis	No	Yes	No	No	[Chroococcidiopsis sp. PCC 6712 Ga0438089_03, whole genome shotgun sequence|-|histidinol-phosphate aminotransferase|loc|2987577 2988714 1 # ID=3_2816|Type=CDS|transl_table=11]
TIGR01022	rpmJ_bact: ribosomal protein bL36	Protein synthesis	No	No	Yes	No	[Chroococcidiopsis sp. PCC 6712 Ga0438089_03, whole genome shotgun sequence|-|large subunit ribosomal protein L36|loc|3159315 3159429 -1 # ID=3_2983|Type=CDS|transl_table=11]
TIGR01023	rpmG_bact: ribosomal protein bL33	Protein synthesis	No	Yes	Yes	No	[Chroococcidiopsis sp. PCC 6712 Ga0438089_03, whole genome shotgun sequence|-|large subunit ribosomal protein L33|loc|3471437 3471632 1 # ID=3_3270|Type=CDS|transl_table=11]
TIGR01021	rpsE_bact: ribosomal protein uS5	Protein synthesis	No	No	Yes	No	[Chroococcidiopsis sp. PCC 6712 Ga0438089_03, whole genome shotgun sequence|-|small subunit ribosomal protein S5|loc|3164395 3164923 -1 # ID=3_2994|Type=CDS|transl_table=11]
TIGR01027	proB: glutamate 5-kinase	Amino acid biosynthesis	No	No	No	No	[Chroococcidiopsis sp. PCC 6712 Ga0438089_03, whole genome shotgun sequence|-|glutamate 5-kinase|loc|1979305 1980415 -1 # ID=3_1918|Type=CDS|transl_table=11]
TIGR01024	rplS_bact: ribosomal protein bL19	Protein synthesis	No	No	Yes	No	[Chroococcidiopsis sp. PCC 6712 Ga0438089_03, whole genome shotgun sequence|-|large subunit ribosomal protein L19|loc|4043559 4043922 1 # ID=3_3882|Type=CDS|transl_table=11]
TIGR03438	egtD_ergothio: dimethylhistidine N-methyltransferase	Biosynthesis of cofactors, prosthetic groups, and carriers	No	No	No	No	[Chroococcidiopsis sp. PCC 6712 Ga0438089_03, whole genome shotgun sequence|-|dimethylhistidine N-methyltransferase|loc|495435 496452 -1 # ID=3_571|Type=CDS|transl_table=11]
TIGR00436	era: GTP-binding protein Era	Protein synthesis	No	No	Yes	No	[Chroococcidiopsis sp. PCC 6712 Ga0438089_03, whole genome shotgun sequence|-|GTP-binding protein Era|loc|758937 759867 1 # ID=3_810|Type=CDS|transl_table=11]
TIGR00435	cysS: cysteine--tRNA ligase	Protein synthesis	No	No	Yes	No	[Chroococcidiopsis sp. PCC 6712 Ga0438089_03, whole genome shotgun sequence|-|cysteinyl-tRNA synthetase|loc|4425475 4426924 1 # ID=3_4208|Type=CDS|transl_table=11]
TIGR00433	bioB: biotin synthase	Biosynthesis of cofactors, prosthetic groups, and carriers	No	No	Yes	No	[Chroococcidiopsis sp. PCC 6712 Ga0438089_03, whole genome shotgun sequence|-|biotin synthase|loc|4474151 4475144 1 # ID=3_4258|Type=CDS|transl_table=11]
TIGR00430	Q_tRNA_tgt: tRNA-guanine transglycosylase	Protein synthesis	No	No	No	No	[Chroococcidiopsis sp. PCC 6712 Ga0438089_03, whole genome shotgun sequence|-|queuine tRNA-ribosyltransferase|loc|2357100 2358198 1 # ID=3_2250|Type=CDS|transl_table=11]
TIGR00431	TruB: tRNA pseudouridine(55) synthase	Protein synthesis	No	No	Yes	No	[Chroococcidiopsis sp. PCC 6712 Ga0438089_03, whole genome shotgun sequence|-|tRNA pseudouridine55 synthase|loc|5217508 5218456 1 # ID=3_4922|Type=CDS|transl_table=11]
TIGR02191	RNaseIII: ribonuclease III	Transcription	Yes	Yes	Yes	No	[Chroococcidiopsis sp. PCC 6712 Ga0438089_03, whole genome shotgun sequence|-|ribonuclease-3|loc|2958505 2959222 -1 # ID=3_2792|Type=CDS|transl_table=11; Chroococcidiopsis sp. PCC 6712 Ga0438089_03, whole genome shotgun sequence|-|ribonuclease-3|loc|3487527 3488262 1 # ID=3_3285|Type=CDS|transl_table=11]
TIGR01850	argC: N-acetyl-gamma-glutamyl-phosphate reductase	Amino acid biosynthesis	No	No	No	No	[Chroococcidiopsis sp. PCC 6712 Ga0438089_03, whole genome shotgun sequence|-|N-acetyl-gamma-glutamyl-phosphate reductase|loc|3334448 3335507 -1 # ID=3_3147|Type=CDS|transl_table=11]
TIGR00078	nadC: nicotinate-nucleotide diphosphorylase (carboxylating)	Biosynthesis of cofactors, prosthetic groups, and carriers	No	No	No	No	[Chroococcidiopsis sp. PCC 6712 Ga0438089_03, whole genome shotgun sequence|-|nicotinate-nucleotide pyrophosphorylase (carboxylating)|loc|5015885 5016743 1 # ID=3_4754|Type=CDS|transl_table=11]
TIGR00019	prfA: peptide chain release factor 1	Protein synthesis	No	No	Yes	No	[Chroococcidiopsis sp. PCC 6712 Ga0438089_03, whole genome shotgun sequence|-|peptide chain release factor 1|loc|3153723 3154836 -1 # ID=3_2974|Type=CDS|transl_table=11]
TIGR00077	lspA: signal peptidase II	Protein fate	No	No	Yes	No	[Chroococcidiopsis sp. PCC 6712 Ga0438089_03, whole genome shotgun sequence|-|signal peptidase II|loc|4151657 4152122 -1 # ID=3_3978|Type=CDS|transl_table=11]
TIGR00070	hisG: ATP phosphoribosyltransferase	Amino acid biosynthesis	No	No	Yes	No	[Chroococcidiopsis sp. PCC 6712 Ga0438089_03, whole genome shotgun sequence|-|ATP phosphoribosyltransferase|loc|4863479 4864118 1 # ID=3_4612|Type=CDS|transl_table=11]
TIGR00071	hisT_truA: tRNA pseudouridine(38-40) synthase	Protein synthesis	No	No	No	No	[Chroococcidiopsis sp. PCC 6712 Ga0438089_03, whole genome shotgun sequence|-|tRNA pseudouridine38-40 synthase|loc|3156118 3156955 -1 # ID=3_2978|Type=CDS|transl_table=11]
TIGR00177	molyb_syn: molybdenum cofactor synthesis domain	Unclassified	No	No	No	No	[Chroococcidiopsis sp. PCC 6712 Ga0438089_03, whole genome shotgun sequence|-|molybdenum cofactor biosynthesis protein B|loc|499851 500370 1 # ID=3_576|Type=CDS|transl_table=11; Chroococcidiopsis sp. PCC 6712 Ga0438089_03, whole genome shotgun sequence|-|molybdopterin molybdotransferase|loc|5141719 5142952 -1 # ID=3_4855|Type=CDS|transl_table=11]
TIGR02393	RpoD_Cterm: RNA polymerase sigma factor RpoD	Transcription	No	No	No	No	[Chroococcidiopsis sp. PCC 6712 Ga0438089_03, whole genome shotgun sequence|-|RNA polymerase primary sigma factor|loc|1276113 1277241 -1 # ID=3_1248|Type=CDS|transl_table=11]
TIGR00174	miaA: tRNA dimethylallyltransferase	Protein synthesis	No	No	No	No	[Chroococcidiopsis sp. PCC 6712 Ga0438089_03, whole genome shotgun sequence|-|tRNA dimethylallyltransferase|loc|4263826 4264723 1 # ID=3_4072|Type=CDS|transl_table=11]
TIGR00173	menD: 2-succinyl-5-enolpyruvyl-6-hydroxy-3-cyclohexene-1-carboxylic-acid synthase	Biosynthesis of cofactors, prosthetic groups, and carriers	No	No	Yes	No	[Chroococcidiopsis sp. PCC 6712 Ga0438089_03, whole genome shotgun sequence|-|2-succinyl-5-enolpyruvyl-6-hydroxy-3- cyclohexene-1-carboxylate synthase|loc|3503931 3505662 -1 # ID=3_3304|Type=CDS|transl_table=11]
TIGR00172	maf: septum formation protein Maf	Cellular processes	No	No	Yes	No	[Chroococcidiopsis sp. PCC 6712 Ga0438089_03, whole genome shotgun sequence|-|septum formation protein|loc|3748244 3748847 -1 # ID=3_3581|Type=CDS|transl_table=11]
TIGR00171	leuD: 3-isopropylmalate dehydratase, small subunit	Amino acid biosynthesis	No	No	No	No	[Chroococcidiopsis sp. PCC 6712 Ga0438089_03, whole genome shotgun sequence|-|3-isopropylmalate/(R)-2-methylmalate dehydratase small subunit|loc|4907599 4908190 1 # ID=3_4650|Type=CDS|transl_table=11]
TIGR00170	leuC: 3-isopropylmalate dehydratase, large subunit	Amino acid biosynthesis	No	No	No	No	[Chroococcidiopsis sp. PCC 6712 Ga0438089_03, whole genome shotgun sequence|-|3-isopropylmalate/(R)-2-methylmalate dehydratase large subunit|loc|5424711 5426115 -1 # ID=3_5098|Type=CDS|transl_table=11]
TIGR01245	trpD: anthranilate phosphoribosyltransferase	Amino acid biosynthesis	No	No	No	No	[Chroococcidiopsis sp. PCC 6712 Ga0438089_03, whole genome shotgun sequence|-|anthranilate phosphoribosyltransferase|loc|5251065 5252121 1 # ID=3_4950|Type=CDS|transl_table=11]
TIGR00643	recG: ATP-dependent DNA helicase RecG	DNA metabolism	No	No	No	No	[Chroococcidiopsis sp. PCC 6712 Ga0438089_03, whole genome shotgun sequence|-|ATP-dependent DNA helicase RecG|loc|3272181 3274647 -1 # ID=3_3098|Type=CDS|transl_table=11]
TIGR00726	TIGR00726: YfiH family protein	Unknown function	No	No	No	No	[Chroococcidiopsis sp. PCC 6712 Ga0438089_03, whole genome shotgun sequence|-|hypothetical protein|loc|4542421 4543210 -1 # ID=3_4321|Type=CDS|transl_table=11]
TIGR00482	TIGR00482: nicotinate (nicotinamide) nucleotide adenylyltransferase	Biosynthesis of cofactors, prosthetic groups, and carriers	No	No	No	No	[Chroococcidiopsis sp. PCC 6712 Ga0438089_03, whole genome shotgun sequence|-|nicotinate-nucleotide adenylyltransferase|loc|2522728 2523394 1 # ID=3_2394|Type=CDS|transl_table=11]
TIGR00487	IF-2: translation initiation factor IF-2	Protein synthesis	No	No	No	No	[Chroococcidiopsis sp. PCC 6712 Ga0438089_03, whole genome shotgun sequence|-|translation initiation factor IF-2|loc|5046542 5049503 1 # ID=3_4776|Type=CDS|transl_table=11]
TIGR00485	EF-Tu: translation elongation factor Tu	Protein synthesis	No	No	No	No	[Chroococcidiopsis sp. PCC 6712 Ga0438089_03, whole genome shotgun sequence|-|elongation factor Tu|loc|2398801 2400031 1 # ID=3_2287|Type=CDS|transl_table=11]
TIGR00484	EF-G: translation elongation factor G	Protein synthesis	Yes	No	No	No	[Chroococcidiopsis sp. PCC 6712 Ga0438089_03, whole genome shotgun sequence|-|elongation factor G|loc|2396701 2398777 1 # ID=3_2286|Type=CDS|transl_table=11; Chroococcidiopsis sp. PCC 6712 Ga0438089_03, whole genome shotgun sequence|-|elongation factor G|loc|5311324 5313415 -1 # ID=3_5020|Type=CDS|transl_table=11]
TIGR03635	uS17_bact: ribosomal protein uS17	Protein synthesis	No	No	Yes	No	[Chroococcidiopsis sp. PCC 6712 Ga0438089_03, whole genome shotgun sequence|-|small subunit ribosomal protein S17|loc|3167650 3167899 -1 # ID=3_3001|Type=CDS|transl_table=11]
TIGR00281	TIGR00281: segregation and condensation protein B	DNA metabolism	No	No	No	No	[Chroococcidiopsis sp. PCC 6712 Ga0438089_03, whole genome shotgun sequence|-|segregation and condensation protein B|loc|228575 229052 1 # ID=3_303|Type=CDS|transl_table=11]
TIGR01683	thiS: thiamine biosynthesis protein ThiS	Biosynthesis of cofactors, prosthetic groups, and carriers	No	No	Yes	No	[Chroococcidiopsis sp. PCC 6712 Ga0438089_03, whole genome shotgun sequence|-|sulfur carrier protein|loc|588840 589059 1 # ID=3_661|Type=CDS|transl_table=11]
TIGR01256	modA: molybdate ABC transporter, periplasmic molybdate-binding protein	Transport and binding proteins	No	No	No	No	[Chroococcidiopsis sp. PCC 6712 Ga0438089_03, whole genome shotgun sequence|-|molybdate transport system substrate-binding protein|loc|1666685 1667492 -1 # ID=3_1629|Type=CDS|transl_table=11]
TIGR01929	menB: naphthoate synthase	Biosynthesis of cofactors, prosthetic groups, and carriers	No	No	No	No	[Chroococcidiopsis sp. PCC 6712 Ga0438089_03, whole genome shotgun sequence|-|naphthoate synthase|loc|4555718 4556552 -1 # ID=3_4331|Type=CDS|transl_table=11]
TIGR00168	infC: translation initiation factor IF-3	Protein synthesis	No	No	No	No	[Chroococcidiopsis sp. PCC 6712 Ga0438089_03, whole genome shotgun sequence|-|translation initiation factor IF-3|loc|4373749 4374292 -1 # ID=3_4160|Type=CDS|transl_table=11]
TIGR00593	pola: DNA polymerase I	DNA metabolism	No	No	No	No	[Chroococcidiopsis sp. PCC 6712 Ga0438089_03, whole genome shotgun sequence|-|DNA polymerase-1|loc|5199695 5202632 -1 # ID=3_4906|Type=CDS|transl_table=11]
TIGR00595	priA: primosomal protein N'	DNA metabolism	No	No	No	No	[Chroococcidiopsis sp. PCC 6712 Ga0438089_03, whole genome shotgun sequence|-|primosomal protein N (replication factor Y)|loc|2006313 2008875 1 # ID=3_1934|Type=CDS|transl_table=11]
TIGR01221	rmlC: dTDP-4-dehydrorhamnose 3,5-epimerase	Cell envelope	No	No	No	No	[Chroococcidiopsis sp. PCC 6712 Ga0438089_03, whole genome shotgun sequence|-|dTDP-4-dehydrorhamnose 3,5-epimerase|loc|2233268 2233814 -1 # ID=3_2124|Type=CDS|transl_table=11]
TIGR01632	L11_bact: ribosomal protein uL11	Protein synthesis	No	No	Yes	No	[Chroococcidiopsis sp. PCC 6712 Ga0438089_03, whole genome shotgun sequence|-|large subunit ribosomal protein L11|loc|4045239 4045665 1 # ID=3_3885|Type=CDS|transl_table=11]
TIGR01181	dTDP_gluc_dehyt: dTDP-glucose 4,6-dehydratase	Cell envelope	No	No	No	No	[Chroococcidiopsis sp. PCC 6712 Ga0438089_03, whole genome shotgun sequence|-|dTDP-glucose 4,6-dehydratase|loc|4753995 4755072 -1 # ID=3_4502|Type=CDS|transl_table=11]
TIGR00214	lipB: lipoyl(octanoyl) transferase	Protein fate	No	No	Yes	No	[Chroococcidiopsis sp. PCC 6712 Ga0438089_03, whole genome shotgun sequence|-|lipoyl(octanoyl) transferase|loc|3085754 3086471 1 # ID=3_2911|Type=CDS|transl_table=11]
TIGR00212	hemC: hydroxymethylbilane synthase	Biosynthesis of cofactors, prosthetic groups, and carriers	No	No	No	No	[Chroococcidiopsis sp. PCC 6712 Ga0438089_03, whole genome shotgun sequence|-|hydroxymethylbilane synthase|loc|3190897 3191857 -1 # ID=3_3032|Type=CDS|transl_table=11]
TIGR00357	TIGR00357: methionine-R-sulfoxide reductase	Protein fate	No	No	Yes	No	[Chroococcidiopsis sp. PCC 6712 Ga0438089_03, whole genome shotgun sequence|-|peptide-methionine (R)-S-oxide reductase|loc|3457377 3457800 1 # ID=3_3258|Type=CDS|transl_table=11]
TIGR00355	purH: phosphoribosylaminoimidazolecarboxamide formyltransferase/IMP cyclohydrolase	Purines, pyrimidines, nucleosides, and nucleotides	No	No	No	No	[Chroococcidiopsis sp. PCC 6712 Ga0438089_03, whole genome shotgun sequence|-|phosphoribosylaminoimidazolecarboxamide formyltransferase/IMP cyclohydrolase|loc|2750429 2751962 -1 # ID=3_2612|Type=CDS|transl_table=11]
TIGR00219	mreC: rod shape-determining protein MreC	Cell envelope	No	No	Yes	No	[Chroococcidiopsis sp. PCC 6712 Ga0438089_03, whole genome shotgun sequence|-|rod shape-determining protein MreC|loc|4241150 4241897 1 # ID=3_4050|Type=CDS|transl_table=11]
TIGR01066	rplM_bact: ribosomal protein uL13	Protein synthesis	No	No	Yes	No	[Chroococcidiopsis sp. PCC 6712 Ga0438089_03, whole genome shotgun sequence|-|large subunit ribosomal protein L13|loc|3155619 3156075 -1 # ID=3_2977|Type=CDS|transl_table=11]
TIGR01067	rplN_bact: ribosomal protein uL14	Protein synthesis	No	No	Yes	No	[Chroococcidiopsis sp. PCC 6712 Ga0438089_03, whole genome shotgun sequence|-|large subunit ribosomal protein L14|loc|3167256 3167625 -1 # ID=3_3000|Type=CDS|transl_table=11]
TIGR01064	pyruv_kin: pyruvate kinase	Energy metabolism	No	No	No	No	[Chroococcidiopsis sp. PCC 6712 Ga0438089_03, whole genome shotgun sequence|-|pyruvate kinase|loc|5587996 5589766 1 # ID=3_5243|Type=CDS|transl_table=11]
TIGR01063	gyrA: DNA gyrase, A subunit	DNA metabolism	No	No	No	Yes	[Chroococcidiopsis sp. PCC 6712 Ga0438089_03, whole genome shotgun sequence|-|DNA gyrase subunit A|loc|1014436 1017025 -1 # ID=3_1044|Type=CDS|transl_table=11]
TIGR01060	eno: phosphopyruvate hydratase	Energy metabolism	No	No	No	No	[Chroococcidiopsis sp. PCC 6712 Ga0438089_03, whole genome shotgun sequence|-|enolase|loc|4550062 4551355 1 # ID=3_4328|Type=CDS|transl_table=11]
TIGR01068	thioredoxin: thioredoxin	Energy metabolism	No	No	Yes	No	[Chroococcidiopsis sp. PCC 6712 Ga0438089_03, whole genome shotgun sequence|-|thioredoxin 1|loc|3056489 3056813 -1 # ID=3_2884|Type=CDS|transl_table=11; Chroococcidiopsis sp. PCC 6712 Ga0438089_03, whole genome shotgun sequence|-|thioredoxin|loc|4542000 4542318 -1 # ID=3_4320|Type=CDS|transl_table=11]
TIGR00945	tatC: twin arginine-targeting protein translocase TatC	Protein fate	No	No	No	No	[Chroococcidiopsis sp. PCC 6712 Ga0438089_03, whole genome shotgun sequence|-|sec-independent protein translocase protein TatC|loc|5319067 5319835 -1 # ID=3_5024|Type=CDS|transl_table=11]
TIGR02012	tigrfam_recA: protein RecA	DNA metabolism	No	No	Yes	No	[Chroococcidiopsis sp. PCC 6712 Ga0438089_03, whole genome shotgun sequence|-|recombination protein RecA|loc|2762139 2763207 -1 # ID=3_2622|Type=CDS|transl_table=11]
TIGR02013	TIGR02013: rpoB: DNA-directed RNA polymerase, beta subunit	N/A	No	No	No	Yes	[Chroococcidiopsis sp. PCC 6712 Ga0438089_03, whole genome shotgun sequence|-|DNA-directed RNA polymerase subunit beta|loc|5080974 5084292 1 # ID=3_4804|Type=CDS|transl_table=11]
TIGR03631	uS13_bact: ribosomal protein uS13	Protein synthesis	No	No	No	No	[Chroococcidiopsis sp. PCC 6712 Ga0438089_03, whole genome shotgun sequence|-|small subunit ribosomal protein S13|loc|3158868 3159249 -1 # ID=3_2982|Type=CDS|transl_table=11]
TIGR03632	uS11_bact: ribosomal protein uS11	Protein synthesis	No	No	Yes	No	[Chroococcidiopsis sp. PCC 6712 Ga0438089_03, whole genome shotgun sequence|-|small subunit ribosomal protein S11|loc|3158430 3158823 -1 # ID=3_2981|Type=CDS|transl_table=11]
TIGR00500	met_pdase_I: methionine aminopeptidase, type I	Protein fate	No	No	Yes	No	[Chroococcidiopsis sp. PCC 6712 Ga0438089_03, whole genome shotgun sequence|-|methionyl aminopeptidase|loc|2524991 2525768 -1 # ID=3_2397|Type=CDS|transl_table=11; Chroococcidiopsis sp. PCC 6712 Ga0438089_03, whole genome shotgun sequence|-|methionyl aminopeptidase|loc|4964574 4965429 -1 # ID=3_4695|Type=CDS|transl_table=11]
TIGR00507	aroE: shikimate dehydrogenase	Amino acid biosynthesis	No	No	Yes	No	[Chroococcidiopsis sp. PCC 6712 Ga0438089_03, whole genome shotgun sequence|-|shikimate dehydrogenase|loc|3734581 3735454 1 # ID=3_3561|Type=CDS|transl_table=11]
TIGR01701	Fdhalpha-like: oxidoreductase alpha (molybdopterin) subunit	Unclassified	No	No	No	No	[Chroococcidiopsis sp. PCC 6712 Ga0438089_03, whole genome shotgun sequence|-|molybdopterin-dependent oxidoreductase alpha subunit|loc|4586453 4588301 1 # ID=3_4357|Type=CDS|transl_table=11]

## Sheet: Table S3
Table S3: BGC Proximity Analysis
Information obtained with the Antibiotic Resistant Target Seeker (ARTS) tool:
BGC proximity table with localized hits: Core hits - core/essential genes; Other hits: Known resistance + Domains of unknown function (DUF) model
core - core gene; ResModel - Resistance model (known resistance); CoreRes - core and resistance model
Cluster	Type	Source	Location	Core hits	Other hits	Genelist
						Seq id	Location	Type	Gene	Description	Function
cluster-3.1	terpene	scaffold_3	143067 - 162513	3	2	244	155277 - 156522	Core	TIGR00263	trpB: tryptophan synthase, beta subunit	Amino acid biosynthesis
						247	157534 - 158362	Core	TIGR00706	SppA_dom: signal peptide peptidase SppA, 36K type	Protein fate
						242	154163 - 154529	Core	TIGR00082	rbfA: ribosome-binding factor A	Transcription
						249	159864 - 160137	DUF	PF11341.3
						251	161211 - 162513	DUF	PF05673.8
cluster-3.2	T1PKS	scaffold_3	923294 - 964279	0	3
						980	929008 - 929551	DUF	PF06051.7
						986	939960 - 941325	DUF	PF11300.3
						984	937484 - 937916	DUF	PF09912.4
cluster-3.3	NRPS,T1PKS	scaffold_3	1019322 - 1094907	0	4
						1067	1037851 - 1038211	DUF	PF07845.6
						1050	1021616 - 1025363	DUF	PF11965.3
						1059	1029684 - 1030425	DUF	PF04250.8
						1047	1019322 - 1020213	DUF	PF12565.3
cluster-3.4	NRPS,T1PKS	scaffold_3	2105217 - 2160579	1	4
						2022	2112451 - 2114104	Core	TIGR02891	CtaD_CoxA: cytochrome c oxidase, subunit I	Energy metabolism
						2015	2109005 - 2109434	DUF	PF01724.11
						2024	2115150 - 2115726	DUF	PF09990.4
						2029	2119862 - 2120903	DUF	PF02638.10
						2025	2115725 - 2116226	DUF	PF09990.4
cluster-3.5	lanthipeptide	scaffold_3	2332593 - 2355848	2	3
						2235	2339984 - 2340593	Core	TIGR00493	clpP: ATP-dependent Clp endopeptidase, proteolytic subunit ClpP	Protein fate
						2247	2354349 - 2355492	Core	TIGR00732	dprA: DNA protecting protein DprA	Cellular processes
						2238	2342593 - 2345848	DUF	PF13575.1
						2233	2338339 - 2338561	DUF	PF14217.1
						2246	2353649 - 2354030	DUF	PF13340.1
cluster-3.6	T3PKS,terpene	scaffold_3	2605207 - 2646434	2	3
						2479	2614058 - 2615345	Core	TIGR01035	hemA: glutamyl-tRNA reductase	Biosynthesis of cofactors, prosthetic groups, and carriers
						2478	2612701 - 2613739	Core	TIGR00330	glpX: fructose-1,6-bisphosphatase, class II	Energy metabolism
						2482	2616318 - 2617050	DUF	PF01925.14
						2495	2629214 - 2629766	DUF	PF10865.3
						2503	2639292 - 2639991	DUF	PF08003.6
cluster-3.7	T1PKS,NRPS-like,betalactone	scaffold_3	2767454 - 2814030	5	5
						2653	2807898 - 2809059	Core	TIGR00221	nagA: N-acetylglucosamine-6-phosphate deacetylase	Central intermediary metabolism
						2652	2807131 - 2807800	Core	TIGR00126	deoC: deoxyribose-phosphate aldolase	Purines, pyrimidines, nucleosides, and nucleotides
						2624	2767454 - 2768177	Core	TIGR02170	thyX: thymidylate synthase, flavin-dependent	Purines, pyrimidines, nucleosides, and nucleotides
						2632	2778486 - 2779185	Core	TIGR00088	trmD: tRNA (guanine(37)-N(1))-methyltransferase	Protein synthesis
						2649	2803975 - 2805601	Core	TIGR00977	citramal_synth: citramalate synthase	Unknown function
						2651	2806682 - 2806976	DUF	PF06803.7
						2650	2805797 - 2806580	DUF	PF01925.14
						2634	2782878 - 2783340	DUF	PF02656.10
						2635	2783588 - 2783969	DUF	PF13340.1
						2644	2799649 - 2800567	DUF	PF14332.1
cluster-3.8	T1PKS	scaffold_3	2976331 - 3023451	3	0
						2822	2994323 - 2994860	Core	TIGR00095	TIGR00095: 16S rRNA (guanine(966)-N(2))-methyltransferase RsmD	Protein synthesis
						2843	3015773 - 3016520	Core	TIGR00081	purC: phosphoribosylaminoimidazolesuccinocarboxamide synthase	Purines, pyrimidines, nucleosides, and nucleotides
						2816	2987577 - 2988714	Core	TIGR01141	hisC: histidinol-phosphate transaminase	Amino acid biosynthesis
cluster-3.9	terpene	scaffold_3	3470921 - 3491746	4	0
						3287	3489021 - 3489198	Core	TIGR01031	rpmF_bact: ribosomal protein bL32	Protein synthesis
						3285	3487527 - 3488262	Core	TIGR02191	RNaseIII: ribonuclease III	Transcription
						3270	3471437 - 3471632	Core	TIGR01023	rpmG_bact: ribosomal protein bL33	Protein synthesis
						3271	3471694 - 3471910	Core	TIGR00165	S18: ribosomal protein bS18	Protein synthesis
cluster-3.10	bacteriocin	scaffold_3	3571726 - 3581960	1	1
						3389	3581752 - 3583963	Core	TIGR01448	recD_rel: helicase, RecD/TraA family	Unknown function
						3385	3578738 - 3579467	DUF	PF07786.7
cluster-3.11	T1PKS,NRPS-like,betalactone	scaffold_3	4665055 - 4713371	6	5
						4428	4669565 - 4670942	Core	TIGR00400	mgtE: magnesium transporter	Transport and binding proteins
						4424	4664829 - 4665132	Core	Ribosomal_S14	PF00253.17: Ribosomal protein S14p/S29e	Unclassified
						4425	4665252 - 4665891	Core	TIGR01083	nth: endonuclease III	DNA metabolism
						4430	4671713 - 4673435	Core	TIGR00499	lysS_bact: lysine--tRNA ligase	Protein synthesis
						4444	4682263 - 4683070	Core	TIGR00972	3a0107s01c2: phosphate ABC transporter, ATP-binding protein	Transport and binding proteins
						4458	4707042 - 4709112	Core	TIGR02352	thiamin_ThiO: glycine oxidase ThiO	Biosynthesis of cofactors, prosthetic groups, and carriers
						4451	4699502 - 4700156	ResModel	PF13599.1	Pentapeptide_4: Pentapeptide repeats (9 copies)	N/A
						4448	4695223 - 4696771	DUF	PF05128.7
						4456	4705030 - 4705465	DUF	PF13301.1
						4455	4704516 - 4704891	DUF	PF08865.6
						4442	4680021 - 4681509	DUF	PF02638.10

## Sheet: Table S4
Table S4: Resistance Models
Information obtained with the Antibiotic Resistant Target Seeker (ARTS) tool:
Resistance Models: Hits to known resistance models and targets
Model	Description	Sequence id	evalue	bitscore	Sequence description
RF0003	AAC3-I	395	6.4e-53	177.4	lcl|395|scaffold_3|source|scaffold_3|loc|323893_324319_1
RF0007	ABC_efflux	305	6.3e-99	330.2	lcl|305|scaffold_3|source|scaffold_3|loc|229763_231506_1
RF0007	ABC_efflux	550	1e-98	329.4	lcl|550|scaffold_3|source|scaffold_3|loc|471494_473327_1
RF0007	ABC_efflux	3615	6.4e-92	307.1	lcl|3615|scaffold_3|source|scaffold_3|loc|3784636_3786409_1
RF0007	ABC_efflux	3068	3e-91	304.9	lcl|3068|scaffold_3|source|scaffold_3|loc|3231567_3233394_-1
RF0007	ABC_efflux	5167	1.2e-86	289.6	lcl|5167|scaffold_3|source|scaffold_3|loc|5499218_5501228_-1
RF0007	ABC_efflux	3255	5e-82	274.4	lcl|3255|scaffold_3|source|scaffold_3|loc|3452746_3455782_-1
RF0007	ABC_efflux	541	4.6e-81	271.2	lcl|541|scaffold_3|source|scaffold_3|loc|459008_461765_-1
RF0007	ABC_efflux	4798	1.7e-77	259.5	lcl|4798|scaffold_3|source|scaffold_3|loc|5072712_5075850_-1
RF0007	ABC_efflux	1762	4.8e-75	251.4	lcl|1762|scaffold_3|source|scaffold_3|loc|1802856_1804674_1
RF0007	ABC_efflux	5107	3.1e-74	248.7	lcl|5107|scaffold_3|source|scaffold_3|loc|5435644_5437390_1
RF0053	ClassA	1526	4.7e-37	125.8	lcl|1526|scaffold_3|source|scaffold_3|loc|1559639_1560800_-1
RF0056	ClassD	2330	5.2e-85	282.9	lcl|2330|scaffold_3|source|scaffold_3|loc|2452966_2453767_1
RF0100	MexW-MexI	3175	1.1e-223	743.1	lcl|3175|scaffold_3|source|scaffold_3|loc|3366087_3369351_-1
PF00044.19	Gp_dh_N	4327	8.6e-58	193.1	lcl|4327|scaffold_3|source|scaffold_3|loc|4548774_4549815_1
PF00044.19	Gp_dh_N	1946	8e-57	189.9	lcl|1946|scaffold_3|source|scaffold_3|loc|2024864_2025875_-1
PF00183.13	HSP90	4554	2.9e-41	140	lcl|4554|scaffold_3|source|scaffold_3|loc|4807928_4809905_1
PF00185.19	OTCace	2943	1.6e-52	176	lcl|2943|scaffold_3|source|scaffold_3|loc|3118476_3119397_1
PF00185.19	OTCace	2853	8.9e-41	137.9	lcl|2853|scaffold_3|source|scaffold_3|loc|3025773_3026754_-1
PF00204.20	DNA_gyraseB	955	1.1e-57	192.5	lcl|955|scaffold_3|source|scaffold_3|loc|901481_903410_1
PF00227.21	Proteasome	358	1.6e-11	42.4	lcl|358|scaffold_3|source|scaffold_3|loc|285086_285854_-1
PF00364.17	Biotin_lipoyl	3683	1.3e-25	87.3	lcl|3683|scaffold_3|source|scaffold_3|loc|3852113_3852620_1
PF00364.17	Biotin_lipoyl	3209	5.9e-20	69.2	lcl|3209|scaffold_3|source|scaffold_3|loc|3402132_3403422_1
PF00521.15	DNA_topoisoIV	1044	6.2e-157	521.3	lcl|1044|scaffold_3|source|scaffold_3|loc|1014436_1017025_-1
PF00521.15	DNA_topoisoIV	2615	5.8e-147	488.4	lcl|2615|scaffold_3|source|scaffold_3|loc|2753511_2756052_1
PF01039.17	Carboxyl_trans	2535	2.2e-22	77.6	lcl|2535|scaffold_3|source|scaffold_3|loc|2670975_2671842_-1
PF01039.17	Carboxyl_trans	2961	1.4e-15	55.1	lcl|2961|scaffold_3|source|scaffold_3|loc|3138300_3139278_1
PF13599.1	Pentapeptide_4	504	4.4e-43	143.5	lcl|504|scaffold_3|source|scaffold_3|loc|429856_430819_-1
PF13599.1	Pentapeptide_4	2224	5.8e-41	136.7	lcl|2224|scaffold_3|source|scaffold_3|loc|2325086_2326460_1
PF13599.1	Pentapeptide_4	3336	1.6e-39	132.1	lcl|3336|scaffold_3|source|scaffold_3|loc|3535922_3537296_-1
PF13599.1	Pentapeptide_4	155	4.3e-39	130.7	lcl|155|scaffold_3|source|scaffold_3|loc|64533_66249_-1
PF13599.1	Pentapeptide_4	3344	2.2e-34	115.6	lcl|3344|scaffold_3|source|scaffold_3|loc|3544522_3545779_1
PF13599.1	Pentapeptide_4	3356	3.9e-34	114.8	lcl|3356|scaffold_3|source|scaffold_3|loc|3554248_3555577_-1
PF13599.1	Pentapeptide_4	3111	6.5e-32	107.7	lcl|3111|scaffold_3|source|scaffold_3|loc|3294834_3295728_1
PF13599.1	Pentapeptide_4	3106	1.8e-30	103.1	lcl|3106|scaffold_3|source|scaffold_3|loc|3288026_3288845_-1
PF13599.1	Pentapeptide_4	5264	4e-30	102	lcl|5264|scaffold_3|source|scaffold_3|loc|5616373_5617195_-1
PF13599.1	Pentapeptide_4	3342	3.9e-29	98.8	lcl|3342|scaffold_3|source|scaffold_3|loc|3542237_3543002_-1
PF13599.1	Pentapeptide_4	4451	9.3e-26	88	lcl|4451|scaffold_3|source|scaffold_3|loc|4699502_4700156_-1
PF13599.1	Pentapeptide_4	4119	1.1e-24	84.5	lcl|4119|scaffold_3|source|scaffold_3|loc|4320619_4321405_-1
PF13599.1	Pentapeptide_4	4093	4.6e-22	76.1	lcl|4093|scaffold_3|source|scaffold_3|loc|4283632_4284166_1
PF13599.1	Pentapeptide_4	1475	7e-22	75.6	lcl|1475|scaffold_3|source|scaffold_3|loc|1512179_1512926_-1
PF13599.1	Pentapeptide_4	3100	1.5e-21	74.5	lcl|3100|scaffold_3|source|scaffold_3|loc|3276607_3277315_1
PF13599.1	Pentapeptide_4	1926	1.6e-20	71.2	lcl|1926|scaffold_3|source|scaffold_3|loc|1997282_1997957_1
PF13599.1	Pentapeptide_4	3352	4.8e-20	69.7	lcl|3352|scaffold_3|source|scaffold_3|loc|3552272_3552827_-1
PF13599.1	Pentapeptide_4	1727	5.6e-20	69.4	lcl|1727|scaffold_3|source|scaffold_3|loc|1759248_1759755_1
PF13599.1	Pentapeptide_4	1725	2.2e-19	67.6	lcl|1725|scaffold_3|source|scaffold_3|loc|1757966_1758377_-1
PF13599.1	Pentapeptide_4	823	1e-18	65.4	lcl|823|scaffold_3|source|scaffold_3|loc|769957_770773_-1
PF13599.1	Pentapeptide_4	3842	2.2e-18	64.4	lcl|3842|scaffold_3|source|scaffold_3|loc|3996234_3997071_1
PF13599.1	Pentapeptide_4	3348	3.7e-18	63.6	lcl|3348|scaffold_3|source|scaffold_3|loc|3549227_3549569_-1
PF13599.1	Pentapeptide_4	4058	4.3e-18	63.4	lcl|4058|scaffold_3|source|scaffold_3|loc|4250926_4251577_-1
PF13599.1	Pentapeptide_4	3678	8.8e-17	59.2	lcl|3678|scaffold_3|source|scaffold_3|loc|3847343_3847880_-1
PF13599.1	Pentapeptide_4	1758	2.5e-16	57.7	lcl|1758|scaffold_3|source|scaffold_3|loc|1797617_1798178_-1
PF13599.1	Pentapeptide_4	1472	2.9e-16	57.6	lcl|1472|scaffold_3|source|scaffold_3|loc|1509118_1510030_1
PF13599.1	Pentapeptide_4	4849	6.7e-16	56.4	lcl|4849|scaffold_3|source|scaffold_3|loc|5134844_5136182_-1
PF13599.1	Pentapeptide_4	4301	2.1e-15	54.8	lcl|4301|scaffold_3|source|scaffold_3|loc|4520154_4520592_1
PF13599.1	Pentapeptide_4	4566	2.5e-15	54.5	lcl|4566|scaffold_3|source|scaffold_3|loc|4820730_4821519_1
PF13599.1	Pentapeptide_4	4949	6.3e-15	53.3	lcl|4949|scaffold_3|source|scaffold_3|loc|5250437_5250947_-1
PF13599.1	Pentapeptide_4	1981	2e-14	51.7	lcl|1981|scaffold_3|source|scaffold_3|loc|2068735_2070355_1
PF13599.1	Pentapeptide_4	809	2.4e-14	51.4	lcl|809|scaffold_3|source|scaffold_3|loc|758243_758762_1
PF13599.1	Pentapeptide_4	4489	7.6e-14	49.8	lcl|4489|scaffold_3|source|scaffold_3|loc|4743320_4743785_-1
PF13599.1	Pentapeptide_4	1328	4.4e-13	47.3	lcl|1328|scaffold_3|source|scaffold_3|loc|1354415_1355384_-1
PF13599.1	Pentapeptide_4	927	5.5e-13	47.1	lcl|927|scaffold_3|source|scaffold_3|loc|872020_872899_1
PF13599.1	Pentapeptide_4	4032	1.1e-10	39.7	lcl|4032|scaffold_3|source|scaffold_3|loc|4222518_4223478_-1
PF13599.1	Pentapeptide_4	5127	7.4e-10	37	lcl|5127|scaffold_3|source|scaffold_3|loc|5458202_5458568_1
PF13599.1	Pentapeptide_4	698	1e-09	36.6	lcl|698|scaffold_3|source|scaffold_3|loc|634638_637071_1
PF13599.1	Pentapeptide_4	3734	8.4e-08	30.4	lcl|3734|scaffold_3|source|scaffold_3|loc|3909469_3909994_-1
PF13599.1	Pentapeptide_4	3319	2.9e-07	28.7	lcl|3319|scaffold_3|source|scaffold_3|loc|3520277_3520607_-1
TIGR02013	TIGR02013	4804	0	1727.6	lcl|4804|scaffold_3|source|scaffold_3|loc|5080974_5084292_1
TIGR00663	TIGR00663	1711	8.3e-95	316	lcl|1711|scaffold_3|source|scaffold_3|loc|1741261_1742437_-1

## Sheet: Table S5
Table S5: Duplication Hits
Information obtained with the Antibiotic Resistant Target Seeker (ARTS) tool:
Duplication table: Core genes marked as duplicated relative to reference
Core_gene	Count	Ref_median	Ref_stdev	Ref_RSD	Ref_ubiquity	[Hits_listed]	Description
TIGR00260	2.0	1.0	0.4739	0.6421	0.9737	[Chroococcidiopsis sp. PCC 6712 Ga0438089_03, whole genome shotgun sequence|-|threonine synthase|loc|1254788 1255901 1 # ID=3_1233|Type=CDS|transl_table=11; Chroococcidiopsis sp. PCC 6712 Ga0438089_03, whole genome shotgun sequence|-|threonine synthase|loc|1795369 1796662 1 # ID=3_1755|Type=CDS|transl_table=11]	thrC: threonine synthase
TIGR00401	2.0	1.0	0.2605	0.8368	0.8842	[Chroococcidiopsis sp. PCC 6712 Ga0438089_03, whole genome shotgun sequence|-|peptide-methionine (S)-S-oxide reductase|loc|985171 985813 1 # ID=3_1014|Type=CDS|transl_table=11; Chroococcidiopsis sp. PCC 6712 Ga0438089_03, whole genome shotgun sequence|-|peptide-methionine (S)-S-oxide reductase|loc|3830890 3831358 -1 # ID=3_3660|Type=CDS|transl_table=11]	msrA: peptide-methionine (S)-S-oxide reductase
TIGR03705	2.0	1.0	0.0	0.8	0.8	[Chroococcidiopsis sp. PCC 6712 Ga0438089_03, whole genome shotgun sequence|-|polyphosphate kinase|loc|969651 971811 -1 # ID=3_1004|Type=CDS|transl_table=11; Chroococcidiopsis sp. PCC 6712 Ga0438089_03, whole genome shotgun sequence|-|polyphosphate kinase|loc|4579556 4581689 1 # ID=3_4352|Type=CDS|transl_table=11]	poly_P_kin: polyphosphate kinase 1
TIGR00975	2.0	1.0	0.7057	0.7	0.8211	[Chroococcidiopsis sp. PCC 6712 Ga0438089_03, whole genome shotgun sequence|-|phosphate transport system substrate-binding protein|loc|4933581 4934619 1 # ID=3_4669|Type=CDS|transl_table=11; Chroococcidiopsis sp. PCC 6712 Ga0438089_03, whole genome shotgun sequence|-|phosphate transport system substrate-binding protein|loc|5373337 5374459 1 # ID=3_5063|Type=CDS|transl_table=11]	3a0107s03: phosphate ABC transporter, phosphate-binding protein PstS
TIGR03346	2.0	1.0	0.369	0.7895	0.8947	[Chroococcidiopsis sp. PCC 6712 Ga0438089_03, whole genome shotgun sequence|-|ATP-dependent Clp protease ATP-binding subunit ClpB|loc|684041 686909 1 # ID=3_745|Type=CDS|transl_table=11; Chroococcidiopsis sp. PCC 6712 Ga0438089_03, whole genome shotgun sequence|-|ATP-dependent Clp protease ATP-binding subunit ClpB|loc|4868375 4870994 1 # ID=3_4618|Type=CDS|transl_table=11]	chaperone_ClpB: ATP-dependent chaperone protein ClpB
TIGR00418	2.0	1.0	0.3889	0.8316	0.9947	[Chroococcidiopsis sp. PCC 6712 Ga0438089_03, whole genome shotgun sequence|-|threonyl-tRNA synthetase|loc|2658821 2660636 -1 # ID=3_2523|Type=CDS|transl_table=11; Chroococcidiopsis sp. PCC 6712 Ga0438089_03, whole genome shotgun sequence|-|threonyl-tRNA synthetase|loc|4834797 4836717 1 # ID=3_4583|Type=CDS|transl_table=11]	thrS: threonine--tRNA ligase
TIGR01051	2.0	1.0	0.0	0.9316	0.9316	[Chroococcidiopsis sp. PCC 6712 Ga0438089_03, whole genome shotgun sequence|-|DNA topoisomerase-1|loc|4031919 4034049 -1 # ID=3_3873|Type=CDS|transl_table=11; Chroococcidiopsis sp. PCC 6712 Ga0438089_03, whole genome shotgun sequence|-|DNA topoisomerase-1|loc|5593782 5596662 -1 # ID=3_5247|Type=CDS|transl_table=11]	topA_bact: DNA topoisomerase I
TIGR01469	2.0	1.0	0.3951	0.6579	0.8158	[Chroococcidiopsis sp. PCC 6712 Ga0438089_03, whole genome shotgun sequence|-|uroporphyrin-III C-methyltransferase|loc|3682432 3683215 -1 # ID=3_3512|Type=CDS|transl_table=11; Chroococcidiopsis sp. PCC 6712 Ga0438089_03, whole genome shotgun sequence|-|uroporphyrinogen III methyltransferase/synthase|loc|4452113 4453649 1 # ID=3_4238|Type=CDS|transl_table=11]	cobA_cysG_Cterm: uroporphyrinogen-III C-methyltransferase
TIGR00383	2.0	1.0	0.2534	0.4263	0.4579	[Chroococcidiopsis sp. PCC 6712 Ga0438089_03, whole genome shotgun sequence|-|magnesium transporter|loc|325384 326536 -1 # ID=3_398|Type=CDS|transl_table=11; Chroococcidiopsis sp. PCC 6712 Ga0438089_03, whole genome shotgun sequence|-|magnesium transporter|loc|4335650 4336880 1 # ID=3_4131|Type=CDS|transl_table=11]	corA: magnesium and cobalt transport protein CorA
TIGR00063	2.0	1.0	0.3393	0.8368	0.9211	[Chroococcidiopsis sp. PCC 6712 Ga0438089_03, whole genome shotgun sequence|-|GTP cyclohydrolase I|loc|2907468 2908104 -1 # ID=3_2736|Type=CDS|transl_table=11; Chroococcidiopsis sp. PCC 6712 Ga0438089_03, whole genome shotgun sequence|-|GTP cyclohydrolase I|loc|3140595 3141309 1 # ID=3_2963|Type=CDS|transl_table=11]	folE: GTP cyclohydrolase I
TIGR00149	2.0	1.0	0.1324	0.2895	0.2947	[Chroococcidiopsis sp. PCC 6712 Ga0438089_03, whole genome shotgun sequence|-|secondary thiamine-phosphate synthase enzyme|loc|829459 829897 -1 # ID=3_882|Type=CDS|transl_table=11; Chroococcidiopsis sp. PCC 6712 Ga0438089_03, whole genome shotgun sequence|-|secondary thiamine-phosphate synthase enzyme|loc|2912960 2913380 -1 # ID=3_2743|Type=CDS|transl_table=11]	TIGR00149_YjbQ: secondary thiamine-phosphate synthase enzyme
TIGR01179	2.0	1.0	0.6237	0.6947	0.9211	[Chroococcidiopsis sp. PCC 6712 Ga0438089_03, whole genome shotgun sequence|-|UDP-glucose 4-epimerase|loc|675685 676690 -1 # ID=3_738|Type=CDS|transl_table=11; Chroococcidiopsis sp. PCC 6712 Ga0438089_03, whole genome shotgun sequence|-|UDP-glucose 4-epimerase|loc|3362221 3363211 -1 # ID=3_3172|Type=CDS|transl_table=11]	galE: UDP-glucose 4-epimerase GalE
TIGR00510	2.0	1.0	0.3184	0.7737	0.8526	[Chroococcidiopsis sp. PCC 6712 Ga0438089_03, whole genome shotgun sequence|-|lipoic acid synthetase|loc|482243 483155 -1 # ID=3_559|Type=CDS|transl_table=11; Chroococcidiopsis sp. PCC 6712 Ga0438089_03, whole genome shotgun sequence|-|lipoic acid synthetase|loc|3365188 3366058 -1 # ID=3_3174|Type=CDS|transl_table=11]	lipA: lipoyl synthase
TIGR01534	2.0	1.0	0.6895	0.6737	1.0	[Chroococcidiopsis sp. PCC 6712 Ga0438089_03, whole genome shotgun sequence|-|glyceraldehyde-3-phosphate dehydrogenase (NAD(P))|loc|2024864 2025875 -1 # ID=3_1946|Type=CDS|transl_table=11; Chroococcidiopsis sp. PCC 6712 Ga0438089_03, whole genome shotgun sequence|-|glyceraldehyde 3-phosphate dehydrogenase|loc|4548774 4549815 1 # ID=3_4327|Type=CDS|transl_table=11]	GAPDH-I: glyceraldehyde-3-phosphate dehydrogenase, type I
TIGR02350	3.0	1.0	0.5448	0.8579	1.0	[Chroococcidiopsis sp. PCC 6712 Ga0438089_03, whole genome shotgun sequence|-|molecular chaperone DnaK|loc|3076325 3078362 -1 # ID=3_2904|Type=CDS|transl_table=11; Chroococcidiopsis sp. PCC 6712 Ga0438089_03, whole genome shotgun sequence|-|molecular chaperone DnaK|loc|3290856 3292782 1 # ID=3_3109|Type=CDS|transl_table=11; Chroococcidiopsis sp. PCC 6712 Ga0438089_03, whole genome shotgun sequenc…	prok_dnaK: chaperone protein DnaK
TIGR02891	2.0	1.0	0.9994	0.4474	0.8474	[Chroococcidiopsis sp. PCC 6712 Ga0438089_03, whole genome shotgun sequence|-|cytochrome c oxidase subunit 1|loc|525052 526690 -1 # ID=3_598|Type=CDS|transl_table=11; Chroococcidiopsis sp. PCC 6712 Ga0438089_03, whole genome shotgun sequence|-|cytochrome c oxidase subunit 1|loc|2112451 2114104 -1 # ID=3_2022|Type=CDS|transl_table=11]	CtaD_CoxA: cytochrome c oxidase, subunit I
TIGR00558	2.0	1.0	0.2494	0.5158	0.5526	[Chroococcidiopsis sp. PCC 6712 Ga0438089_03, whole genome shotgun sequence|-|pyridoxamine 5-phosphate oxidase|loc|2932926 2933568 -1 # ID=3_2763|Type=CDS|transl_table=11; Chroococcidiopsis sp. PCC 6712 Ga0438089_03, whole genome shotgun sequence|-|pyridoxamine 5-phosphate oxidase|loc|5166600 5167248 -1 # ID=3_4873|Type=CDS|transl_table=11]	pdxH: pyridoxamine 5'-phosphate oxidase
TIGR02191	2.0	1.0	0.0741	0.9474	0.9526	[Chroococcidiopsis sp. PCC 6712 Ga0438089_03, whole genome shotgun sequence|-|ribonuclease-3|loc|2958505 2959222 -1 # ID=3_2792|Type=CDS|transl_table=11; Chroococcidiopsis sp. PCC 6712 Ga0438089_03, whole genome shotgun sequence|-|ribonuclease-3|loc|3487527 3488262 1 # ID=3_3285|Type=CDS|transl_table=11]	RNaseIII: ribonuclease III
TIGR00484	2.0	1.0	0.2697	0.9211	1.0	[Chroococcidiopsis sp. PCC 6712 Ga0438089_03, whole genome shotgun sequence|-|elongation factor G|loc|2396701 2398777 1 # ID=3_2286|Type=CDS|transl_table=11; Chroococcidiopsis sp. PCC 6712 Ga0438089_03, whole genome shotgun sequence|-|elongation factor G|loc|5311324 5313415 -1 # ID=3_5020|Type=CDS|transl_table=11]	EF-G: translation elongation factor G
